# Supplementary material for: A Systematic Analysis of the Correlation between Flavor Active Differential Metabolites and Multiple Bean Ripening Stages of Coffea arabica L
Source: Molecules. 2023 Dec 28;29(1):180. doi: 10.3390/molecules29010180 (PMC10779739; doi:10.3390/molecules29010180)
Supplement: Supplementary file 1 [file molecules-29-00180-s001.zip › Table S1.xlsx]

## Sheet: Sheet1
Table S1: Identification of all metabolites based on UPLC-MS/MS for widely targeted metabolomics analysis.
Index	Formula	Ionization model	Compounds	Class I	Class II	cpd_ID	kegg_map
Wbmn009702	C30H48O5	[M-H]-	2,3,23-Trihydroxyurs-12-en-28-oic acid	Terpenoids	Triterpene	-	-
Hmbn005207	C30H48O4	[M-H]-	hederagenin	Terpenoids	Triterpene	-	-
pmn001498	C33H44N2O3	[M+CH3COOH-H]-	Isodendrocrepine*	Alkaloids	Alkaloids	-	-
MWSmce058	C32H52O6	[M-H]-	24-(Acetyloxy)-11,23,25-trihydroxydammar-13(17)-en-3-one (Alisol A 24-acetate)	Terpenoids	Triterpene	-	-
pme3034	C5H8O4	[M-H]-	Ethylmalonic acid*	Organic acids	Organic acids	-	-
pme0021	C9H11NO2	[M+H]+	L-Phenylalanine	Amino acids and derivatives	Amino acids and derivatives	C00079	ko00360,ko00400,ko00460,ko00470,ko00940,ko00960,ko00966,ko00970,ko00996,ko00999,ko01100,ko01110,ko01210,ko01230,ko02010
mws1050	C5H9NO4	[M+H]+	O-Acetylserine	Amino acids and derivatives	Amino acids and derivatives	C00979	ko00270,ko00908,ko00920,ko01100,ko01110,ko01200,ko01230,ko04122
MWSmce329	C9H12O4	[M+H]+	Antiarol; 3,4,5-Trimethoxyphenol	Phenolic acids	Phenolic acids	C10765	-
Lmdp003286	C21H20O12	[M+H]+	Isohyperoside	Flavonoids	Flavonols	-	-
MWSmce199	C5H10O5	[M-H]-	L-Xylose	Others	Saccharides	C01510	-
Zamn00402	C6H12O6	[M-H]-	sorbose	Others	Saccharides	-	-
Lmhp008589	C23H42NO7P	[M+H]+	LysoPE 18:3(2n isomer)	Lipids	LPE	-	-
mws0749	C7H6O3	[M-H]-	4-Hydroxybenzoic acid	Phenolic acids	Phenolic acids	C00156	ko00130,ko00790,ko01100,ko01110,ko01240
pmn001671	C23H32O15	[M-H]-	Furanofructosyl-α-D-(6-mustard acyl)glucoside	Phenolic acids	Phenolic acids	-	-
mws2523	C12H23O14P	[M-H]-	Trehalose 6-phosphate	Others	Saccharides	C00689	ko00500,ko01100,ko01110
Ymjm000152	C12H16O7	[M-H]-	p-Hydroxypheny-β-D-allopyranoside	Phenolic acids	Phenolic acids	-	-
pmb2787	C18H30O3	[M-H]-	9-Oxo-10E,12Z-octadecadienoic acid	Lipids	Free fatty acids	C14766	ko00591
pmb1650	C18H30O2	[M+H]+	Octadeca-11E,13E,15Z-trienoic acid	Lipids	Free fatty acids	-	-
Lmbn005369	C18H32O3	[M-H]-	13(S)-HODE;13(S)-Hydroxyoctadeca-9Z,11E-dienoic acid*	Lipids	Free fatty acids	C14762	ko00591
Lmyp004407	C30H26O13	[M+H]+	Kaempferol-3-O-(2''-p-Coumaroyl)galactoside	Flavonoids	Flavonols	-	-
MWS04447	C6H11NO2	[M+H]+	Homoproline	Amino acids and derivatives	Amino acids and derivatives	-	-
Zmyn000453	C6H8O7	[M-H]-	Isocitric Acid	Organic acids	Organic acids	C00311	ko00020,ko00630,ko01100,ko01110,ko01200,ko01210,ko01230,ko01240
MWSslk042	C6H7NO2	[M+H]+	N-Ethylmaleimide (NEM)	Amino acids and derivatives	Amino acids and derivatives	C02441	-
pmb0874	C23H44NO7P	[M+H]+	LysoPE 18:2(2n isomer)	Lipids	LPE	-	-
Wafn015217	C20H40O3	[M-H]-	Hydroxyicosanoic Acid	Lipids	Free fatty acids	-	-
Zmyn004676	C18H30O3	[M-H]-	17-Hydroxylinolenic acid	Lipids	Free fatty acids	C16346	ko00592
Lmqn008024	C24H44NO9P	[M-H]-	PS(18:2)	Lipids	Glycerol ester	-	-
mad1424	C17H14O13	[M+H]+	Ditartaroyl-hydroxycoumarin	Lignans and Coumarins	Coumarins	-	-
MWSmce675	C12H16O7	[M-H]-	Arbutin	Phenolic acids	Phenolic acids	C06186	ko00010
Hmmn002544	C16H20O9	[M-H]-	Ferulic acid-4-O-glucoside	Phenolic acids	Phenolic acids	-	-
MWS80006	C18H32O4	[M-H]-	9-Hydroperoxy-9Z,11E-Octadecadienoic Acid	Lipids	Free fatty acids	-	-
pmp001281	C26H52NO7P	[M+H]+	LysoPC 18:1	Lipids	LPC	-	-
Wagp004984	C24H26O14	[M+H]+	Limocitrol 3-Glucoside	Flavonoids	Flavones	-	-
MWS201432	C14H20N2O4S	[M+H]+	Met-Tyr	Amino acids and derivatives	Amino acids and derivatives	-	-
pmp001273	C26H50NO7P	[M+H]+	LysoPC 18:2	Lipids	LPC	-	-
MWS201475	C17H24N4O3	[M+H]+	Lys-Trp	Amino acids and derivatives	Amino acids and derivatives	-	-
mws0237	C9H16O4	[M-H]-	Azelaic acid	Organic acids	Organic acids	C08261	-
Zmtn001661	C14H20O8	[M-H]-	Vanilloloside	Phenolic acids	Phenolic acids	-	-
pmp001230	C16H22O4	[M+H]+	Senkyunolide M	Others	Lactones	-	-
Lmhp002001	C14H20N2O3	[M+H]+	L-Valyl-L-Phenylalanine	Amino acids and derivatives	Amino acids and derivatives	-	-
Zaxn005611	C21H32O2	[M-H]-	Methyl abieta	Terpenoids	Ditepenoids	-	-
Zmgn002106	C11H13NO3	[M-H]-	N-Acetyl-L-phenylalanine	Amino acids and derivatives	Amino acids and derivatives	C03519	ko00360,ko01100
Hmtn001288	C9H10O4	[M-H]-	Methyl 2,4-dihydroxyphenylacetate	Phenolic acids	Phenolic acids	-	-
MWS201434	C12H20N4O3	[M+H]+	Ile-His	Amino acids and derivatives	Amino acids and derivatives	-	-
mws1195	C10H10O3	[M+H]+	p-Coumaric acid methyl ester	Phenolic acids	Phenolic acids	-	-
pmn001694	C18H34O5	[M-H]-	9,10,13-Trihydroxy-11-Octadecenoic Acid	Lipids	Free fatty acids	C14835	ko00591
Lmzn106284	C30H48O4	[M-H]-	Alphitolic acid	Terpenoids	Triterpene	C16912	-
pmp001251	C26H50NO7P	[M+H]+	LysoPC 18:2(2n isomer)	Lipids	LPC	-	-
pmb3062	C17H22O10	[M-H]-	1-O-Eudesmoylquinic acid	Phenolic acids	Phenolic acids	-	-
mws0097	C20H22O6	[M-H]-	Pinoresinol	Lignans and Coumarins	Lignans	C05366	ko00999,ko01100,ko01110
pmn001705	C30H48O4	[M-H]-	3,24-Dihydroxy-17,21-semiacetal-12(13)oleanolic fruit	Terpenoids	Triterpene	-	-
Lmbn004685	C18H32O4	[M-H]-	5S,8R-DiHODE; (5S,8R,9Z,12Z)-5,8-Dihydroxyoctadeca-9,12-dienoate	Lipids	Free fatty acids	C20186	ko00591
Wmcn000052	C30H50O2	[M-H]-	Lup-20(29)-ene-1,3-diol (Glochidiol)	Terpenoids	Triterpene	-	-
Hamp011640	C16H33NO	[M+H]+	palmitic amide	Others	Others	-	-
Zmzn000113	C5H9NO4	[M-H]-	L-threo-3-Methylaspartate	Amino acids and derivatives	Amino acids and derivatives	C03618	ko00630,ko00660,ko01100,ko01200
mws1164	C6H12O6	[M-H]-	D-Fructose	Others	Saccharides	C05003	-
MWS5173	C4H5N3O	[M+H]+	Isocytosine	Nucleotides and derivatives	Nucleotides and derivatives	-	-
Zmzp000145	C9H20N2O2	[M+H]+	Trimethyllysine	Amino acids and derivatives	Amino acids and derivatives	C03793	ko00310,ko01100
Lmqp006559	C20H43NO2	[M+H]+	2-Amino-1,3-eicosanediol	Others	Saccharides	-	-
pmb0864	C19H40NO7P	[M+H]+	LysoPE 14:0	Lipids	LPE	-	-
mws0277	C7H12O6	[M-H]-	Quinic Acid	Organic acids	Organic acids	C00296	ko00400,ko01100
pme1816	C16H18O9	[M-H]-	Neochlorogenic acid (5-O-Caffeoylquinic acid)*	Phenolic acids	Phenolic acids	C17147	-
MWSslk133	C14H26O4	[M-H]-	1,14-Tetradecanedioic Acid	Lipids	Free fatty acids	-	-
mws0147	C5H10O3	[M-H]-	β-Hydroxyisovaleric acid	Organic acids	Organic acids	C20827	ko00280,ko01100
pmb2640	C12H24O2	[M-H]-	Dodecanoic acid (Lauric acid)	Lipids	Free fatty acids	C02679	ko00061,ko01100,ko01110
Lmqn009065	C21H41O7P	[M-H]-	PA(18:1/0:0)	Lipids	Glycerol ester	-	-
MWStz083	C10H16N2O2	[M+H]+	Cyclo(D-Val-L-Pro)	Amino acids and derivatives	Amino acids and derivatives	-	-
mws5041	C8H16N2O3	[M+H]+	L-Glycyl-L-isoleucine	Amino acids and derivatives	Amino acids and derivatives	-	-
pmb3081	C6H11PO11	[M-H]-	Glucarate O-Phosphoric acid	Others	Saccharides	-	-
Cmpk006206	C37H46O14	[M+H]+	Mascaroside IV	Terpenoids	Ditepenoids	-	-
mws0120	C8H20NO6P	[M+H]+	Choline Alfoscerate	Lipids	PC	C00670	ko00564,ko00565
pmf0174	C10H22O	[M-H]-	1-Decanol*	Others	Saccharides	C01633	-
Cmpk006300	C36H44O13	[M+H]+	Mascaroside III	Terpenoids	Ditepenoids	-	-
Lmzn006169	C30H48O4	[M-H]-	3,19-Dihydroxyurs-12-en-28-oic acid (Pomolic acid)	Terpenoids	Triterpene	-	-
pme3154	C6H12O4	[M-H]-	Mevalonic acid	Organic acids	Organic acids	C00418	ko00900,ko01100,ko01110
mws0216	C5H9NO3	[M+H]+	Trans-4-Hydroxy-L-proline	Amino acids and derivatives	Amino acids and derivatives	C01157	ko00330,ko00470,ko01100,ko02010
Lmhp011388	C21H36O4	[M+H]+	2-α-Linolenoyl-glycerol*	Lipids	Glycerol ester	-	-
pme0120	C5H11NO2	[M+H]+	5-Aminovaleric acid	Organic acids	Organic acids	C00431	ko00310,ko00330,ko00470,ko01100
pme0151	C4H6N2O2	[M+H]+	5,6-Dihydrouracil	Nucleotides and derivatives	Nucleotides and derivatives	C00429	ko00240,ko00410,ko00770,ko01100
Lmhp001670	C11H22N2O3	[M+H]+	L-Valyl-L-Leucine	Amino acids and derivatives	Amino acids and derivatives	-	-
mws0884	C10H12N5O6P	[M-H]-	Cyclic 3',5'-Adenylic acid	Nucleotides and derivatives	Nucleotides and derivatives	C00575	ko00230,ko01100
mws2108	C16H18O9	[M-H]-	Cryptochlorogenic acid (4-O-Caffeoylquinic acid)*	Phenolic acids	Phenolic acids	-	-
MWSmce582	C6H9NO3	[M+H]+	Methyl L-pyroglutamate	Alkaloids	Pyrrole alkaloids	-	-
Zmjp012331	C30H48O3	[M+H]+	Lupa-12,20(29)-diene-3,27,28-triol (Oleanderol)	Terpenoids	Triterpene	-	-
pmp001270	C24H48NO7P	[M+H]+	LysoPC 16:1	Lipids	LPC	-	-
mws0396	C18H34O2	[M-H]-	Elaidic Acid*	Lipids	Free fatty acids	C01712	-
Lmyn012331	C18H34O2	[M-H]-	Petroselinic acid*	Lipids	Free fatty acids	C08363	-
pmf0175	C10H22O	[M-H]-	2-Decanol*	Others	Saccharides	-	-
pme1216	C6H5NO2	[M-H]-	2-Picolinic acid	Organic acids	Organic acids	C10164	ko00380,ko01100
mws2368	C8H10O2	[M-H]-	Tyrosol; 4-Hydroxyphenylethanol	Phenolic acids	Phenolic acids	C06044	ko00350,ko01100
mws0376	C4H4O4	[M-H]-	Fumaric acid	Organic acids	Organic acids	C00122	ko00020,ko00190,ko00220,ko00250,ko00350,ko00360,ko00620,ko00650,ko00760,ko01100,ko01110,ko01200
mws1212	C11H12O4	[M+H]+	Ferulic acid methyl ester	Phenolic acids	Phenolic acids	-	-
pmp001052	C17H26O10	[M+NH4]+	Penstemonoside	Terpenoids	Monoterpenoids	-	-
mws2218	C8H10N4O2	[M+H]+	Caffeine	Alkaloids	Alkaloids	C07481	ko00232,ko01100,ko01110
MWSslk132	C16H30O4	[M-H]-	Hexadecanedioic acid	Lipids	Free fatty acids	C19615	ko00073,ko01100
Qazp003214	C23H34O15	[M+H]+	Genameside D	Terpenoids	Monoterpenoids	-	-
HJN041	C21H24O11	[M-H]-	Epicatechin glucoside	Flavonoids	Flavanols	-	-
pmf0096	C2H2O4	[M-H]-	Oxalic acid	Organic acids	Organic acids	C00209	ko00230,ko00630,ko01100
pme1383	C8H11NO3	[M+H]+	Pyridoxine	Others	Vitamin	C00314	ko00750,ko01100,ko01240
Hmln007772	C17H26O4	[M-H]-	Nordihydrocapsiate	Phenolic acids	Phenolic acids	-	-
Yshs000050	C30H46O3	[M+H]+	Lupane-20(29)-en-3-on-28-oic acid	Terpenoids	Triterpene	-	-
MWSslk235	C6H14O6	[M-H]-	Allitol	Others	Saccharides	-	-
Lmbp102601	C9H6O3	[M+H]+	7-Hydroxycoumarin;Umbelliferone	Lignans and Coumarins	Coumarins	C09315	ko00999,ko01110
Lmbn000198	C4H6O5	[M-H]-	3-Dehydro-L-Threonic Acid	Others	Saccharides	C03064	ko00053,ko01100
mws0154	C7H10O5	[M-H]-	Shikimic acid	Organic acids	Organic acids	C00493	ko00400,ko00996,ko00999,ko01100,ko01110,ko01230,ko01240
MWS201461	C12H25N5O3	[M+H]+	Leu-Arg	Amino acids and derivatives	Amino acids and derivatives	-	-
Zmyn004732	C18H30O3	[M-H]-	2R-hydroxy-9Z,12Z,15Z-octadecatrienoic acid	Lipids	Free fatty acids	C16342	ko00592
MWSmce448	C5H6N2O2	[M+H]+	Imidazol-1-yl-acetic acid	Alkaloids	Alkaloids	-	-
pmb2871	C13H16O9	[M-H]-	1-O-Gentisoyl-D-glucoside	Phenolic acids	Phenolic acids	-	-
mws2623	C18H34O2	[M-H]-	11-Octadecanoic acid(Vaccenic acid)*	Lipids	Free fatty acids	C21944	-
mws0752	C11H22O2	[M-H]-	Undecylic Acid	Lipids	Free fatty acids	C17715	-
mws0668	C10H12N4O6	[M-H]-	Xanthosine	Nucleotides and derivatives	Nucleotides and derivatives	C01762	ko00230,ko00232,ko01100,ko01110,ko01232,ko02010
Qmgp102504	C20H17N3O2	[M+H]+	Angustoline	Alkaloids	Plumerane	-	-
Lmbn005662	C18H32O3	[M-H]-	9(10)-EpOME;(9R,10S)-(12Z)-9,10-Epoxyoctadecenoic acid	Lipids	Free fatty acids	C14825	ko00591,ko01100
Lmhp010515	C25H52NO7P	[M+H]+	LysoPC 17:0(2n isomer)	Lipids	LPC	-	-
Hmqn000843	C13H18O8	[M-H]-	3-Methoxy-4-hydroxyphenol-1-O-β-D-glucoside (Tachioside)	Phenolic acids	Phenolic acids	-	-
Smgp004953	C22H26N2O4	[M+H]+	Corynoxeine*	Alkaloids	Plumerane	-	-
Lmln010063	C14H22O	[M-H]-	2,6-Di-tert-butylphenol*	Phenolic acids	Phenolic acids	-	-
Lmhp009590	C25H50NO7P	[M+H]+	LysoPC 17:1	Lipids	LPC	-	-
Lmxp000939	C5H5N5	[M+H]+	Zarzissine	Alkaloids	Alkaloids	-	-
Qmyp101437	C13H22O2	[M+H]+	Blumenol C	Terpenoids	Terpene	-	-
mws0014	C10H10O4	[M-H]-	Ferulic acid*	Phenolic acids	Phenolic acids	C01494	ko00940,ko01100,ko01110
Lmyn000160	C8H14O8	[M-H]-	Mucic acid Dimethyl Ester	Phenolic acids	Phenolic acids	-	-
mws0258	C6H13NO2	[M+H]+	L-Isoleucine	Amino acids and derivatives	Amino acids and derivatives	C00407	ko00280,ko00290,ko00460,ko00960,ko00966,ko00970,ko01100,ko01110,ko01210,ko01230,ko02010
MWS4295	C18H36O3	[M-H]-	DL-2-hydroxystearic acid*	Lipids	Free fatty acids	-	-
pmn001367	C13H16O9	[M-H]-	Protocatechuic acid-4-O-glucoside	Phenolic acids	Phenolic acids	-	-
pma2987	C6H11N3O	[M+H]+	Histidinol	Alkaloids	Alkaloids	C00860	ko00340,ko01100,ko01110,ko01230
mws0437	C5H12O5	[M-H]-	D-Arabitol	Others	Saccharides	C01904	ko00040,ko01100
pmb0855	C24H50NO7P	[M+H]+	LysoPC 16:0	Lipids	LPC	-	-
pmb0468	C6H11NO3S	[M+H]+	N-Formyl-L-Methionine	Amino acids and derivatives	Amino acids and derivatives	C03145	ko00270
MWSmce332	C11H12O4	[M+H]+	3,4-Dimethoxycinnamic acid	Phenolic acids	Phenolic acids	-	-
mws0126	C26H54NO7P	[M+H]+	LysoPC 18:0	Lipids	LPC	-	-
MWS201405	C15H18N4O4	[M+H]+	His-Tyr	Amino acids and derivatives	Amino acids and derivatives	-	-
pme0122	C8H16N2O3	[M+H]+	N6-Acetyl-L-lysine	Amino acids and derivatives	Amino acids and derivatives	C02727	ko00310,ko01100
pmb2799	C18H32O3	[M-H]-	12,13-Epoxy-9-Octadecenoic Acid	Lipids	Free fatty acids	C14826	ko00591,ko01100
Zbsp004940	C10H8O4	[M+H]+	6-Hydroxy-7-methoxycoumarin	Lignans and Coumarins	Coumarins	-	-
Lmbn005487	C18H34O4	[M-H]-	12,13-DHOME; (9Z)-12,13-Dihydroxyoctadec-9-enoic acid	Lipids	Free fatty acids	C14829	ko00591
MWStz152	C11H11NO3	[M+H]+	2-(Acetylamino)-3-phenyl-2-propenoic acid	Alkaloids	Alkaloids	-	-
Lmcp001821	C21H21O12+	[M]+	Delphinidin-3-O-galactoside*	Flavonoids	Anthocyanidins	-	-
pme1398	C21H21O12+	[M]+	Delphinidin-3-O-glucoside (Mirtillin)*	Flavonoids	Anthocyanidins	C12138	ko00942,ko01110
pme3705	C6H10O7	[M-H]-	D-Glucoronic acid	Others	Saccharides	C00191	ko00040,ko00053,ko00520,ko00562,ko01100,ko01240,ko01250
Lmhp009034	C21H42NO7P	[M+H]+	LysoPE 16:1	Lipids	LPE	-	-
pme2529	C6H12O5	[M-H]-	1,5-Anhydro-D-glucitol	Others	Saccharides	C07326	-
mws0924	C6H10O4	[M-H]-	2-Methylglutaric acid	Organic acids	Organic acids	-	-
pmb2221	C18H39NO3	[M+H]+	4-Hydroxysphinganine	Lipids	Sphingolipids	C12144	ko00600,ko01100
Wbmn010451	C30H48O5	[M-H]-	2,3,23-Trihydroxyolean-12-en-28-oic acid methyl ester	Terpenoids	Triterpene	-	-
MWSslk066	C8H8O4	[M+H]+	3-Hydroxy-4-methoxybenzoic acid; Isovanillic Acid	Phenolic acids	Phenolic acids	-	-
pme1228	C11H12N2O3	[M+H]+	5-Hydroxy-L-tryptophan	Amino acids and derivatives	Amino acids and derivatives	C00643	ko00380,ko01100
pmf0400	C22H44O2	[M-H]-	Docosanoic acid (Behenic acid)	Lipids	Free fatty acids	C08281	ko00073,ko01040
Rfmb091	C18H32O3	[M-H]-	9S-Hydroxy-10E,12Z-octadecadienoic acid*	Lipids	Free fatty acids	C14767	ko00591
MWSmce333	C10H13N5O5	[M+H]+	Crotonoside; 2-Hydroxyadenosine	Nucleotides and derivatives	Nucleotides and derivatives	C08432	-
Hmcp001636	C23H24O13	[M+H]+	Limocitrin-7-O-glucoside	Flavonoids	Flavonols	-	-
zjbp111026	C20H22O5	[M+H]+	tetrahydrochromone M	Others	Others	-	-
Lmhp001461	C11H20N2O3	[M+H]+	L-Prolyl-L-Leucine	Amino acids and derivatives	Amino acids and derivatives	-	-
HX1364	C16H18O9	[M+H]+	isoscopoletin-glucoside	Lignans and Coumarins	Coumarins	-	-
Zbdn001947	C13H18O8	[M-H]-	Isotachioside	Phenolic acids	Phenolic acids	-	-
HJKP000649	C8H9NO	[M+H]+	N-benzylformamide	Alkaloids	Alkaloids	C15561	-
pmb2786	C18H30O3	[M-H]-	9-Hydroxy-10,12,15-octadecatrienoic acid	Lipids	Free fatty acids	C16326	ko00592
Lmbn001981	C7H6O3	[M-H]-	2,5-Dihydroxybenzaldehyde	Phenolic acids	Phenolic acids	C05585	ko00350,ko01100
mws1090	C6H13O9P	[M-H]-	Glucose-1-phosphate*	Others	Saccharides	C00103	ko00010,ko00040,ko00052,ko00500,ko00520,ko00523,ko00561,ko01100,ko01110,ko01240,ko01250
mws0889	C4H8O5	[M-H]-	D-Threonic Acid	Others	Saccharides	C21649	-
pme0008	C6H13N3O3	[M+H]+	L-Citrulline	Amino acids and derivatives	Amino acids and derivatives	C00327	ko00220,ko01100,ko01110,ko01230
Lhfp112926	C20H22O5	[M+H]+	Myricatomentogenin	Others	Others	-	-
MWSslk183	C15H10O4	[M+H]+	7,8-Dihydroxy-4-phenylcoumarin	Lignans and Coumarins	Coumarins	-	-
pmb0883	C23H48NO7P	[M+H]+	LysoPE 18:0	Lipids	LPE	-	-
mws5035	C15H22N2O3	[M+H]+	L-Leucyl-L-phenylalanine	Amino acids and derivatives	Amino acids and derivatives	-	-
Lmbn003524	C9H16O3	[M-H]-	9-Oxononanoic acid	Organic acids	Organic acids	C16322	ko00592,ko01110
pme3033	C4H9NO2	[M+H]+	N,N-Dimethylglycine	Amino acids and derivatives	Amino acids and derivatives	C01026	ko00260,ko01100
MWS201415	C9H14N2O5	[M+H]+	Pro-Asp	Amino acids and derivatives	Amino acids and derivatives	-	-
pmb0881	C23H44NO7P	[M+H]+	LysoPE 18:2	Lipids	LPE	-	-
Lmmn003323	C16H32O3	[M-H]-	2-Hydroxyhexadecanoic acid	Organic acids	Organic acids	-	-
MWSmce025	C16H18O10	[M-H]-	Fraxetin-8-O-glucoside (Fraxin)	Lignans and Coumarins	Coumarins	C09266	-
pma6460	C16H18O8	[M-H]-	4-O-p-Coumaroylquinic acid	Phenolic acids	Phenolic acids	C10441	-
Hmgn001653	C7H6O3	[M-H]-	Protocatechualdehyde	Phenolic acids	Phenolic acids	C16700	ko00950
Zmtn001464	C10H7NO4	[M-H]-	4,8-Dihydroxyquinoline-2-carboxylic acid	Organic acids	Organic acids	C02470	ko00380
MWS1816	C11H20O2	[M-H]-	10-Undecenoic acid	Lipids	Free fatty acids	C13910	-
MWS5235	C18H36O3	[M-H]-	12-Hydroxyoctadecanoic acid	Lipids	Free fatty acids	-	-
Li512114	C31H50O4	[M-H]-	2,3-Dihydroxyurs-12-en-28-oic acid methyl ester (Corosolic acid methyl ester)	Terpenoids	Triterpene	-	-
pmn001690	C16H24O7	[M-H]-	3-Hydroxy-4-isopropylbenzylalcohol-3-O-glucoside	Phenolic acids	Phenolic acids	-	-
Hmzn005420	C26H30O12	[M-H]-	Sesamolinol-glucoside	Lignans and Coumarins	Lignans	-	-
Lmhp009129	C23H48NO7P	[M+H]+	LysoPC 15:0(2n isomer)	Lipids	LPC	-	-
Lhhp102402	C40H62O13	[M+H]+	6-O-Acetyl-3-O-(4-O-malonyl)-xylosylcycloastragenol	Terpenoids	Triterpene Saponin	-	-
pmb3142	C13H16O8	[M-H]-	Salicylic acid-2-O-glucoside	Phenolic acids	Phenolic acids	-	-
Lmyn003971	C26H34O11	[M-H]-	Dihydrodehydrodiconiferyl alcohol-4-O-glucoside	Lignans and Coumarins	Lignans	-	-
Zmjp000182	C7H16N4O2	[M+H]+	N-Monomethyl-L-arginine	Amino acids and derivatives	Amino acids and derivatives	C03884	-
mws0567	C5H11N3O2	[M+H]+	4-Guanidinobutyric acid	Organic acids	Organic acids	C01035	ko00330,ko01100
Lmzn001582	C18H28O9	[M-H]-	5'-Glucosyloxyjasmanic acid	Phenolic acids	Phenolic acids	-	-
Lmbn005923	C18H30O2	[M-H]-	Crepenynic acid	Lipids	Free fatty acids	C07289	ko00591
pmf0348	C10H20O3	[M-H]-	2,6-Dimethyl-7-octene-2,3,6-triol	Others	Saccharides	-	-
Zmyn005384	C18H36O3	[M-H]-	2R-Hydroxyoctadecanoic Acid*	Lipids	Free fatty acids	C03042	-
Zmhn001358	C13H16O8	[M-H]-	4-O-Glucosyl-4-hydroxybenzoic acid	Phenolic acids	Phenolic acids	-	-
Lmhp002031	C12H24N2O3	[M+H]+	L-Leucyl-L-Leucine	Amino acids and derivatives	Amino acids and derivatives	-	-
Lmsn013282	C30H46O4	[M-H]-	Pomonic Acid	Terpenoids	Triterpene	-	-
Hmhp001812	C11H15N5O4	[M+H]+	2'-O-Methyladenosine	Nucleotides and derivatives	Nucleotides and derivatives	-	-
MWS3166	C18H35NO3	[M-H]-	N-Palmitoylglycine	Amino acids and derivatives	Amino acids and derivatives	-	-
mws1610	C30H48O4	[M-H]-	Maslinic acid	Terpenoids	Triterpene	C16939	-
Wafn002807	C24H24O13	[M-H]-	methyl 4-O-galloylchlorogenate	Phenolic acids	Phenolic acids	-	-
Lmhp010908	C27H54NO7P	[M+H]+	LysoPC 19:1	Lipids	LPC	-	-
Lmbn003970	C18H34O5	[M-H]-	9,12,13-TriHOME; 9(S),12(S),13(S)-Trihydroxy-10(E)-octadecenoic acid	Lipids	Free fatty acids	C14833	ko00591
Ymjm000140	C17H20O9	[M+H]+	3-O-Caffeoylquinic acid methyl ester*	Phenolic acids	Phenolic acids	-	-
pmb0490	C13H18N2O2	[M+H]+	p-Coumaroylputrescine	Alkaloids	Phenolamine	C18326	ko00330,ko01100
Hmgn002038	C29H34O16	[M-H]-	β-Oxoacteoside	Phenolic acids	Phenolic acids	-	-
Zmgn000216	C2H7O4P	[M-H]-	2-Hydroxyethylphosphonic acid	Organic acids	Organic acids	C06451	ko00440,ko01100,ko01110
Hmmn001882	C8H7NO2	[M-H]-	2,5-dihydroxy-Indole	Alkaloids	Plumerane	-	-
Lskp211434	C36H56O11	[M+H]+	3,23-Dihydroxy-24-oxo-olean-12-en-28-oic acid-28-O-glucoside	Terpenoids	Triterpene Saponin	-	-
Lmgn004359	C33H38O18	[M-H]-	SinapoylcaffeoylQuinic acid O-glucose	Phenolic acids	Phenolic acids	-	-
MWS5206	C9H10O4	[M-H]-	4-Hydroxyphenyllactic Acid	Phenolic acids	Phenolic acids	C03672	-
pmb2319	C23H48NO7P	[M+H]+	LysoPC 15:0	Lipids	LPC	-	-
MWSslk097	C10H10O4	[M+H]+	Dimethyl phthalate	Phenolic acids	Phenolic acids	C11233	-
pmd0132	C24H50NO7P	[M+H]+	LysoPC 16:0(2n isomer)	Lipids	LPC	-	-
pme0422	C10H10O4	[M-H]-	Isoferulic Acid*	Phenolic acids	Phenolic acids	C10470	-
Zmhn002750	C22H22O11	[M-H]-	4-O-(6'-O-Glucosylcaffeoyl)-4-hydroxybenzoic acid	Phenolic acids	Phenolic acids	-	-
pmn001691	C18H32O5	[M-H]-	9,12,13-Trihydroxy-10,15-octadecadienoic acid	Lipids	Free fatty acids	-	-
pme0513	C5H12O5	[M-H]-	Xylitol	Others	Saccharides	C00379	ko00040,ko01100,ko02010
MWS1771	C10H13NO3	[M+H]+	L-Tyrosine methyl ester	Amino acids and derivatives	Amino acids and derivatives	C03404	-
Laep008549	C36H58O8	[M+H]+	Betulinic acid glucoside	Terpenoids	Triterpene Saponin	-	-
Lmjp003822	C26H26O12	[M+H]+	3,5-O-Dicaffeoylquinic Acid Methyl Ester	Phenolic acids	Phenolic acids	-	-
mws1200	C10H10O3	[M-H]-	Trans-4-Hydroxycinnamic Acid Methyl Ester	Phenolic acids	Phenolic acids	-	-
MWS1882	C4H7NO4	[M-H]-	Iminodiacetic acid	Organic acids	Organic acids	C19911	-
mws0629	C13H16N2O5	[M+H]+	L-Aspartyl-L-Phenylalanine	Amino acids and derivatives	Amino acids and derivatives	-	-
Lmhp010190	C26H52NO7P	[M+H]+	LysoPC 18:1(2n isomer)	Lipids	LPC	-	-
mws0361	C16H30O2	[M-H]-	Palmitoleic Acid*	Lipids	Free fatty acids	C08362	ko00061,ko01100
MWSmce177	C12H14O4	[M-H]-	Ethyl ferulate	Phenolic acids	Phenolic acids	-	-
MWSmce692	C18H30O2	[M-H]-	γ-Linolenic Acid	Lipids	Free fatty acids	C06426	ko00591,ko01040,ko01100
mws0473	C5H8O4	[M-H]-	2-Methylsuccinic acid*	Organic acids	Organic acids	-	-
pme0193	C5H10N2O3	[M+H]+	L-Glutamine	Amino acids and derivatives	Amino acids and derivatives	C00064	ko00220,ko00230,ko00240,ko00250,ko00470,ko00630,ko00750,ko00910,ko00970,ko01100,ko01230,ko01232,ko01240,ko02010
Zmsp001773	C10H13N5O4	[M+H]+	(2r,3s,4r,5s)-2-(6-aminopurin-9-yl)-5-(hydroxymethyl)oxolane-3,4-diol	Nucleotides and derivatives	Nucleotides and derivatives	-	-
pmn001420	C15H18O9	[M-H]-	1-O-Caffeoyl-β-D-glucose*	Phenolic acids	Phenolic acids	C10433	-
MWS1900	C11H20O4	[M-H]-	Undecanedioic acid	Lipids	Free fatty acids	-	-
Zbqn008058	C30H48O4	[M-H]-	Rubianol-f	Terpenoids	Triterpene	-	-
pmb0801	C14H19NO9	[M+H]+	4-Pyridoxic acid-O-glucoside	Others	Vitamin	-	-
mws0576	C4H8O3	[M-H]-	3-Hydroxybutyric acid	Organic acids	Organic acids	C01089	ko00650,ko01100
MWS201398	C8H14N2O5	[M+H]+	Hyp-Ser	Amino acids and derivatives	Amino acids and derivatives	-	-
pmb2406	C25H52NO7P	[M+H]+	LysoPC 17:0	Lipids	LPC	-	-
MWStz040	C5H9NO2	[M+H]+	Pterolactam	Alkaloids	Pyrrole alkaloids	-	-
MWSmce690	C6H8O6	[M-H]-	Erythorbic Acid; Isoascorbic Acid	Others	Vitamin	-	-
Zblp004317	C11H11NO3	[M+H]+	(S)-3-(2-oxopropyl)-3-hydroxyindolin-2-one	Alkaloids	Plumerane	-	-
pma1303	C24H46NO7P	[M+H]+	LysoPC 16:2	Lipids	LPC	-	-
pma3101	C11H14NO6+	[M]+	Nicotinate D-ribonucleoside	Others	Vitamin	C05841	ko00760,ko01100
Qmgp102423	C27H34N2O10	[M+H]+	3α-Dihydrocadambine	Alkaloids	Plumerane	-	-
pmn001706	C30H48O4	[M-H]-	2,3-Dihydroxyolean-12-en-28-oic acid (2-Hydroxyoleanolic acid)	Terpenoids	Triterpene	-	-
Cmpk004510	C26H36O10	[M+H]+	Mascaroside I	Terpenoids	Ditepenoids	C09132	-
pmn001421	C16H18O8	[M-H]-	3-O-p-Coumaroylquinic acid	Phenolic acids	Phenolic acids	-	-
MWStz043	C26H26O12	[M+H]+	3,4-Di-O-caffeoylquinic acid methyl ester	Phenolic acids	Phenolic acids	-	-
Zmyn000247	C5H8O5	[M-H]-	2-Hydroxyglutaric Acid*	Organic acids	Organic acids	C03196	ko00310,ko01100
pme2596	C8H9NO4	[M+H]+	4-Pyridoxic acid	Others	Vitamin	C00847	ko00750,ko01100
mws1491	C18H32O2	[M-H]-	Linoleic acid	Lipids	Free fatty acids	C01595	ko00591,ko01040,ko01100
MWS1962	C10H16O	[M+H]+	cis-Citral	Organic acids	Organic acids	C09847	ko01110
Zmpn000095	C6H15O9P	[M-H]-	Sorbitol-6-phosphate	Others	Saccharides	C01096	ko00051,ko01100
Lhzp102808	C20H18O6	[M+H]+	Sesamin	Lignans and Coumarins	Lignans	C10882	-
Zahn007990	C11H18O3	[M-H]-	5-hydroxy-3,4-dimeth-yl-5-pentylfuran-2(5H)-one	Others	Others	-	-
mws0102	C9H7NO2	[M-H]-	Indole-5-carboxylic acid	Alkaloids	Plumerane	-	-
pmn001407	C30H48O6	[M-H]-	2,3,16,21-Tetrahydroxyolean-12-en-28-oic acid (Platycogenic acid C)	Terpenoids	Triterpene	-	-
mws0178	C16H18O9	[M-H]-	Chlorogenic acid (3-O-Caffeoylquinic acid)*	Phenolic acids	Phenolic acids	C00852	ko00940,ko00941,ko00945,ko01110
Zmgn000217	C5H6O4	[M-H]-	Methylenesuccinic acid	Organic acids	Organic acids	C00490	ko00660,ko01100
pmn001700	C30H48O3	[M-H]-	24,30-Dihydroxy-12(13)-ene-lupeol	Terpenoids	Triterpene	-	-
Lmqn008288	C18H36O3	[M-H]-	3-Hydroxyoctadecanoic Acid	Lipids	Free fatty acids	-	-
Lmsn002288	C21H28O14	[M-H]-	1-O-Caffeoyl-(6-O-glucosyl)-β-D-glucose	Phenolic acids	Phenolic acids	-	-
pmb3068	C16H18O8	[M-H]-	1-O-p-Coumaroylquinic acid	Phenolic acids	Phenolic acids	-	-
pme1178	C10H13N5O5	[M+H]+	Guanosine	Nucleotides and derivatives	Nucleotides and derivatives	C00387	ko00230,ko01100,ko01232,ko02010
pmd0147	C28H54NO7P	[M+H]+	LysoPC 20:2	Lipids	LPC	-	-
Zmyn000230	C5H8O5	[M-H]-	2-Dehydro-3-deoxy-L-arabinonate	Others	Saccharides	C00684	ko00053,ko01100
MWS4301	C8H8O3	[M-H]-	3-hydroxyphenylacetic acid*	Phenolic acids	Phenolic acids	C05593	ko00350,ko00360,ko01100
mws0182	C8H8O3	[M-H]-	4-Hydroxyphenylacetic acid*	Phenolic acids	Phenolic acids	C00642	ko00350,ko00360,ko01100
pmn001689	C18H32O4	[M-H]-	9-Hydroxy-12-oxo-15(Z)-octadecenoic acid	Lipids	Free fatty acids	C21924	ko00592,ko01110
Zmjp011129	C30H48O4	[M+H]+	1,3-Dihydroxyurs-12-en-28-oic acid (Kaneric acid)	Terpenoids	Triterpene	-	-
pmb2804	C18H32O4	[M-H]-	13S-Hydroperoxy-9Z,11E-octadecadienoic acid	Lipids	Free fatty acids	C04717	ko00591,ko01100
MWS201411	C10H20N4O4	[M+H]+	Lys-Asn	Amino acids and derivatives	Amino acids and derivatives	-	-
pmb0865	C26H48NO7P	[M+H]+	LysoPC 18:3(2n isomer)	Lipids	LPC	-	-
MWS00275g	C9H11NO3	[M-H]-	DL-O-tyrosine	Amino acids and derivatives	Amino acids and derivatives	-	-
Hmqp005412	C20H30O3	[M+H]+	12-Hydroxyabietic Acid	Terpenoids	Ditepenoids	-	-
pme0230	C10H13N5O4	[M+H]+	Adenosine	Nucleotides and derivatives	Nucleotides and derivatives	C00212	ko00230,ko01100,ko01232,ko02010
HX1361	C10H8O3	[M+H]+	7-Methoxycoumarin	Lignans and Coumarins	Coumarins	C09268	-
mws2608	C8H15NO6	[M+H]+	N-Acetyl-D-galactosamine	Others	Saccharides	C01132	ko00052,ko00520,ko01100,ko01250
MWS80007	C18H32O4	[M-H]-	13-Hydroperoxy-9Z,11E-octadecadienoic acid	Lipids	Free fatty acids	-	-
Lmbn005287	C18H32O4	[M-H]-	7S,8S-DiHODE; (9Z,12Z)-(7S,8S)-Dihydroxyoctadeca-9,12-dienoic acid	Lipids	Free fatty acids	C07354	ko00591
mws0183	C7H6O4	[M-H]-	3,4-Dihydroxybenzoic acid (Protocatechuic acid)*	Phenolic acids	Phenolic acids	C00230	ko01100,ko01110
pmn001492	C11H8O3	[M-H]-	Ayapin	Lignans and Coumarins	Coumarins	C18078	-
Lmlp003161	C14H20N2O3	[M+H]+	N-Feruloylputrescine	Alkaloids	Phenolamine	C10497	ko00330,ko01100
MWS201443	C9H19N3O4	[M+H]+	Ser-Lys	Amino acids and derivatives	Amino acids and derivatives	-	-
Lmhp008801	C23H42NO7P	[M+H]+	LysoPE 18:3	Lipids	LPE	-	-
pme0033	C5H4N4O	[M+H]+	Hypoxanthine	Nucleotides and derivatives	Nucleotides and derivatives	C00262	ko00230,ko01100,ko01232
Zmhn002422	C16H20O9	[M-H]-	1-O-Feruloyl-β-D-glucose	Phenolic acids	Phenolic acids	C17759	-
Hmln008119	C11H18O3	[M-H]-	Robinlin	Terpenoids	Terpene	-	-
mws1550	C6H11NO2S	[M+H]+	S-Allyl-L-cysteine	Amino acids and derivatives	Amino acids and derivatives	C16759	-
mws0748	C16H18O9	[M-H]-	1-Caffeoylquinic acid	Phenolic acids	Phenolic acids	-	-
pmp000087	C13H16O6	[M+H]+	2-Feruloyl-sn-glycerol	Phenolic acids	Phenolic acids	-	-
pmp000442	C30H46O4	[M+H]+	3,6-Dihydroxyurs-12,18(19)-dien-28-oic acid (Uncargenin A)	Terpenoids	Triterpene	-	-
MWS0155	C14H18N5O11P	[M-H]-	Adenylocuccinic Acid	Organic acids	Organic acids	C03794	ko00230,ko00250,ko01100,ko01232,ko01240
mws0983	C20H39NO2	[M+H]+	N-Oleoylethanolamine	Alkaloids	Alkaloids	C20792	-
Lmbn005443	C18H30O3	[M-H]-	13-KODE; (9Z,11E)-13-Oxooctadeca-9,11-dienoic acid	Lipids	Free fatty acids	C14765	ko00591
Lmhn003801	C25H24O13	[M-H]-	Feruloylsinapoyltartaric acid	Phenolic acids	Phenolic acids	-	-
MWSslk030	C28H36O15	[M-H]-	Neohesperidin Dihydrochalcone (Nhdc)	Flavonoids	Chalcones	-	-
pme3459	C20H28O3	[M+H]+	Cafestol	Terpenoids	Ditepenoids	C09066	-
pme0516	C6H12O6	[M-H]-	Inositol	Others	Saccharides	C00137	ko00052,ko00053,ko00562,ko01100,ko01110,ko01250,ko02010,ko04070
mws0005	C10H12N2	[M+H]+	Tryptamine	Alkaloids	Plumerane	C00398	ko00380,ko00901,ko01100,ko01110
pme0264	C10H14N2O5	[M+H]+	Thymidine	Nucleotides and derivatives	Nucleotides and derivatives	C00214	ko00240,ko01100,ko01232
pmb0484	C5H14NO+	[M]+	Choline	Alkaloids	Alkaloids	C00114	ko00260,ko00564,ko01100,ko02010
mws1488	C16H32O2	[M-H]-	Palmitic acid	Lipids	Free fatty acids	C00249	ko00061,ko00062,ko00071,ko00073,ko01040,ko01100,ko01212
Zmhn000892	C13H18O8	[M-H]-	4-O-Glucosyl-3,4-dihydroxybenzyl alcohol	Phenolic acids	Phenolic acids	-	-
MWS00327g	C3H7NO3	[M+H]+	L-Isoserine	Amino acids and derivatives	Amino acids and derivatives	-	-
mws0639	C7H6O4	[M-H]-	2,3-Dihydroxybenzoic Acid*	Phenolic acids	Phenolic acids	C00196	ko01110
Zmzn000079	C4H9O7P	[M-H]-	D-Erythrose-4-phosphate	Others	Saccharides	C00279	ko00030,ko00400,ko00710,ko00750,ko01100,ko01110,ko01200,ko01230,ko01240
Zmjn012003	C30H48O4	[M-H]-	Gypensapogenin F	Terpenoids	Triterpene	-	-
Lmbn006152	C18H32O2	[M-H]-	(9Z,11E)-Octadecadienoic acid	Lipids	Free fatty acids	C04056	ko00591
pme0006	C5H9NO2	[M+H]+	L-Proline	Amino acids and derivatives	Amino acids and derivatives	C00148	ko00330,ko00332,ko00470,ko00970,ko01100,ko01110,ko01230,ko02010
mws1076	C11H10O4	[M+H]+	Scoparone (6,7-Dimethoxycoumarin)	Lignans and Coumarins	Coumarins	C09311	ko00999
pmb0876	C21H44NO7P	[M+H]+	LysoPE 16:0	Lipids	LPE	-	-
mws0224	C5H11NO2S	[M+H]+	DL-Methionine	Amino acids and derivatives	Amino acids and derivatives	-	-
Wbmp003419	C19H32O8	[M+H]+	Dihydrovomifoliol-O-β-D-glucoside	Terpenoids	Sesquiterpenoids	-	-
mws0208	C6H10O4	[M-H]-	Adipic Acid	Organic acids	Organic acids	C06104	ko01100
pme0040	C5H5N5	[M+H]+	Adenine	Nucleotides and derivatives	Nucleotides and derivatives	C00147	ko00230,ko00908,ko01100,ko01110,ko01232
Zbqn007750	C30H48O5	[M-H]-	Rubianol-a	Terpenoids	Triterpene	-	-
pme3732	C9H13N3O5	[M+H]+	Cytidine	Nucleotides and derivatives	Nucleotides and derivatives	C00475	ko00240,ko01100,ko01232,ko02010
MWS201424	C10H19N3O4	[M+H]+	Ile-Asn	Amino acids and derivatives	Amino acids and derivatives	-	-
Lmyn007883	C16H32O4	[M-H]-	9,16-Dihydroxypalmitic acid	Lipids	Free fatty acids	-	-
Li512113	C20H20O12	[M-H]-	Maleoyl-caffeoylquinic acid	Phenolic acids	Phenolic acids	-	-
Zmyn000108	C6H10O8	[M-H]-	D-Saccharic acid	Others	Saccharides	C00818	ko00053,ko01100
HX1288	C19H30O8	[M+H]+	Citroside A	Terpenoids	Terpene	-	-
MWSHY0013	C15H10O4	[M+H]+	3,4'-Dihydroxyflavone	Flavonoids	Flavones	-	-
MWSmce583	C8H6O4	[M-H]-	Piperonylic acid	Organic acids	Organic acids	-	-
MWSCX014	C10H8O4	[M+H]+	Scopoletin (7-Hydroxy-6-methoxycoumarin)	Lignans and Coumarins	Coumarins	C01752	ko00999,ko01110
pmd0146	C28H54NO7P	[M+H]+	LysoPC 20:2(2n isomer)	Lipids	LPC	-	-
pmp000784	C17H14O6	[M+H]+	Cirsimaritin (4',5-dihydroxy-6,7-dimethoxyflavone)	Flavonoids	Flavones	C17785	-
mws0267	C3H6O4	[M-H]-	DL-Glyceric Acid	Organic acids	Organic acids	C00258	ko00030,ko00260,ko00561,ko00630,ko01100,ko01110,ko01200
pmb2826	C5H8O5	[M-H]-	L-Citramalic acid	Organic acids	Organic acids	C02614	ko00660,ko01100
Hmmp001310	C11H9NO2	[M+H]+	3-Indoleacrylic acid	Alkaloids	Plumerane	C21283	-
pme2237	C6H14O6	[M-H]-	Dulcitol	Others	Saccharides	C01697	ko00052,ko01100
MWStz070	C9H11NO3	[M+H]+	N-(2-Hydroxy-4-methoxyphenyl)acetamide	Alkaloids	Phenolamine	-	-
pmp001287	C8H9N	[M+H]+	N-Benzylmethylene isomethylamine	Alkaloids	Alkaloids	-	-
pmb0880	C23H48NO7P	[M+H]+	LysoPE 18:0(2n isomer)	Lipids	LPE	-	-
pme1474	C11H15N5O3S	[M+H]+	5'-Deoxy-5'-(methylthio)adenosine	Nucleotides and derivatives	Nucleotides and derivatives	C00170	ko00270,ko00908,ko01100
Hmbp002498	C21H26O13	[M+H]+	scopoletin-7-O-xylosyl(1→6)glucoside	Lignans and Coumarins	Coumarins	-	-
MWS2426	C16H19N3O5	[M-H]-	Tryptophan glutamic acid	Amino acids and derivatives	Amino acids and derivatives	-	-
Hmtp000776	C8H9NO3	[M+H]+	4,5,6-Trihydroxy-2-cyclohexen-1-ylideneacetonitrile	Alkaloids	Alkaloids	-	-
mws0214	C6H14O6	[M-H]-	D-Sorbitol	Others	Saccharides	C00794	ko00051,ko00052,ko01100,ko02010
mws0367	C18H30O2	[M-H]-	α-Linolenic Acid	Lipids	Free fatty acids	C06427	ko00592,ko01040,ko01100,ko01110
ML10180524	C9H13N3O5	[M+H]+	Cytarabine	Nucleotides and derivatives	Nucleotides and derivatives	C02961	-
mws1189	C6H10O7	[M-H]-	D-Galacturonic acid	Others	Saccharides	C00333	ko00040,ko00053,ko00520,ko01100,ko01240,ko01250,ko02010
MWS2066	C10H8O	[M-H]-	1-Naphthol*	Phenolic acids	Phenolic acids	C11714	-
mws0344	C5H10O6	[M-H]-	D-Xylonic acid	Others	Saccharides	C00502	ko00040,ko01100
Lsmp010410	C27H28O12	[M+H]+	Ethyl 1,4-di-O-caffeoylquinate	Others	Others	-	-
MWS201449	C10H19N3O4	[M+H]+	Asn-Leu	Amino acids and derivatives	Amino acids and derivatives	-	-
Lmyn003028	C19H28O11	[M-H]-	Benzyl-β-gentiobioside*	Phenolic acids	Phenolic acids	-	-
MWS201458	C15H22N2O3	[M+H]+	Phe-Ile	Amino acids and derivatives	Amino acids and derivatives	-	-
pmb1754	C5H15NO4P+	[M]+	O-Phosphocholine	Alkaloids	Alkaloids	C00588	ko00564,ko01100
Zmgn000503	C5H10O4	[M-H]-	2,3-Dihydroxy-3-Methylbutanoic Acid	Organic acids	Organic acids	C04039	-
Lmcp001538	C7H8N4O2	[M+H]+	Theobromine	Alkaloids	Alkaloids	C07480	ko00232,ko01100,ko01110
pmd0130	C22H46NO7P	[M+H]+	LysoPC 14:0	Lipids	LPC	-	-
Smcp001137	C11H9NO2	[M+H]+	naphthisoxazol A	Alkaloids	Alkaloids	-	-
Lmmn002164	C5H8O4	[M-H]-	Monomethyl succinate	Organic acids	Organic acids	-	-
mws0227	C6H13NO2	[M+H]+	L-Leucine	Amino acids and derivatives	Amino acids and derivatives	C00123	ko00280,ko00290,ko00966,ko00970,ko01100,ko01110,ko01210,ko01230,ko02010
Lmgn000160	C4H8N2O3	[M-H]-	3-Ureidopropionic Acid	Organic acids	Organic acids	C02642	ko00240,ko00410,ko00770,ko01100
pmb0764	C6H9NOS	[M+H]+	4-Methyl-5-thiazoleethanol	Others	Others	C04294	ko00730,ko01100,ko01240
pme2268	C7H7NO2	[M+H]+	Trigonelline	Alkaloids	Pyridine alkaloids	C01004	ko00760
pme1119	C10H12N4O5	[M+H]+	Inosine	Nucleotides and derivatives	Nucleotides and derivatives	C00294	ko00230,ko01100,ko01232,ko02010
mws0193	C7H15N3O3	[M+H]+	L-Homocitrulline	Amino acids and derivatives	Amino acids and derivatives	C02427	-
Lmfp001509	C13H16O9	[M+H]+	1-O-Galloyl-rhamnose	Phenolic acids	Phenolic acids	-	-
mws0256	C5H11NO2	[M+H]+	L-Valine	Amino acids and derivatives	Amino acids and derivatives	C00183	ko00280,ko00290,ko00311,ko00460,ko00770,ko00966,ko00970,ko01100,ko01110,ko01210,ko01230,ko01240,ko02010
MWSmce346	C25H24O12	[M+H]+	1,3-O-Dicaffeoylquinic Acid (Cynarin)*	Phenolic acids	Phenolic acids	C10445	-
pme1210	C5H11NO2S	[M+H]+	L-Methionine	Amino acids and derivatives	Amino acids and derivatives	C00073	ko00270,ko00470,ko00966,ko00970,ko00999,ko01100,ko01110,ko01210,ko01230,ko01240
mws0467	C9H10O3	[M-H]-	3-(4-Hydroxyphenyl)-propionic acid*	Phenolic acids	Phenolic acids	C01744	-
pmp001264	C16H35NO2	[M+H]+	Hexadecylsphingosine	Lipids	Sphingolipids	-	-
pme1109	C5H5N5O	[M+H]+	Guanine	Nucleotides and derivatives	Nucleotides and derivatives	C00242	ko00230,ko01100,ko01232
pmb0856	C23H46NO7P	[M+H]+	LysoPE 18:1(2n isomer)	Lipids	LPE	-	-
pmp001214	C16H24NO5+	[M]+	Sinapine	Alkaloids	Phenolamine	C00933	ko00940,ko01110
mws2184	C11H12O4	[M-H]-	Ethyl caffeate	Phenolic acids	Phenolic acids	-	-
pme3968	C6H7N5O	[M+H]+	7-Methylguanine	Nucleotides and derivatives	Nucleotides and derivatives	C02242	-
Lsjp211246	C19H32O8	[M+H]+	Sammangaoside A	Others	Others	-	-
Zmcp102201	C12H12O3	[M+H]+	Senkyunolide B	Others	Lactones	C09921	-
MWS0559	C6H10O5	[M-H]-	1,6-anhydro-β-D-glucose	Others	Saccharides	-	-
pme0014	C5H9NO4	[M+H]+	L-Glutamic acid	Amino acids and derivatives	Amino acids and derivatives	C00025	ko00220,ko00250,ko00330,ko00332,ko00340,ko00430,ko00470,ko00480,ko00524,ko00630,ko00650,ko00660,ko00860,ko00910,ko00970,ko01100,ko01110,ko01200,ko01210,ko01230,ko01240,ko02010
Hmdn001667	C20H16O13	[M-H]-	ellagic acid-4-O-glucoside	Tannins	Tannin	-	-
Lskp211450	C30H48O6	[M+H]+	2,3,19,23-Tetrahydroxyolean-12-en-28-oic acid (Arjungenin)	Terpenoids	Triterpene	-	-
Cmcp006262	C30H48O6	[M+H]+	2,3,7,19-Tetrahydroxyurs-12-en-28-oic acid (Roxburic Acid)	Terpenoids	Triterpene	-	-
pmn001380	C9H16O4	[M-H]-	Eucommiol	Others	Alcohol compounds	C17878	-
Lmcp003788	C22H22O12	[M+H]+	Isotamarixin	Flavonoids	Flavonols	-	-
Lmbn009444	C18H34O3	[M-H]-	Ricinoleic acid	Lipids	Free fatty acids	C08365	-
pmd0136	C26H54NO7P	[M+H]+	LysoPC 18:0(2n isomer)	Lipids	LPC	-	-
MWS1852	C8H8O2	[M+H]+	4-Methoxybenzaldehyde	Phenolic acids	Phenolic acids	C10761	-
pmn001681	C10H14O2	[M-H]-	1-(4-Methoxyphenyl)-1-propanol	Phenolic acids	Phenolic acids	-	-
mws1505	C17H16O4	[M-H]-	Phenethyl caffeate	Phenolic acids	Phenolic acids	C10484	-
Lmcn009539	C19H34O2	[M-H]-	E,E,Z-1,3,12-Nonadecatriene-5,14-diol	Lipids	Free fatty acids	-	-
Hmtn001302	C13H16O8	[M-H]-	Glucosyloxybenzoic Acid	Phenolic acids	Phenolic acids	-	-
MWSmce119	C6H14N4O2	[M+H]+	L-Arginine	Amino acids and derivatives	Amino acids and derivatives	C00062	ko00220,ko00261,ko00330,ko00470,ko00970,ko01100,ko01110,ko01230,ko02010
pme2550	C6H6O6	[M-H]-	Cis-Aconitic acid	Organic acids	Organic acids	C00417	ko00020,ko00630,ko00660,ko01100,ko01110,ko01210
Lmgn003073	C17H20O9	[2M-H]-	5-O-Feruloylquinic acid	Phenolic acids	Phenolic acids	-	-
pme2679	C6H13NO2	[M+H]+	L-Allo-isoleucine	Amino acids and derivatives	Amino acids and derivatives	C21096	-
pme2527	C5H12N2O2	[M+H]+	L-Ornithine	Amino acids and derivatives	Amino acids and derivatives	C00077	ko00220,ko00330,ko00470,ko00480,ko01100,ko01110,ko01210,ko01230,ko02010
mws2212	C9H8O4	[M-H]-	Caffeic acid	Phenolic acids	Phenolic acids	C01197	ko00940,ko01100,ko01110
mws1060	C10H12N4O5	[M-H]-	9-(Arabinosyl)hypoxanthine	Nucleotides and derivatives	Nucleotides and derivatives	-	-
MWS20645	C11H14N2O4	[M+H]+	Gly-Tyr	Amino acids and derivatives	Amino acids and derivatives	-	-
pme1002	C8H11NO	[M+H]+	L-Tyramine	Alkaloids	Alkaloids	C00483	ko00350,ko00950,ko01100,ko01110,ko01240
Wmzn002116	C25H24O12	[M-H]-	3,5-Dicaffeoylquinic acid	Phenolic acids	Phenolic acids	-	-
mws0282	C11H12N2O2	[M-H]-	L-Tryptophan	Amino acids and derivatives	Amino acids and derivatives	C00078	ko00260,ko00380,ko00400,ko00901,ko00966,ko00970,ko00996,ko01100,ko01110,ko01210,ko01230,ko01240
Lskp211395	C19H30O8	[M+H]+	Corchoionoside C	Others	Others	-	-
MWS2442	C6H13O9P	[M-H]-	D-Fructose 6-Phosphate	Others	Saccharides	-	-
Lmmn000214	C18H32O15	[M-H]-	Solatriose	Others	Saccharides	-	-
Lmhp010162	C22H46NO7P	[M+H]+	LysoPE 17:0	Lipids	LPE	-	-
MWS5164	C8H18N4O2	[M+H]+	N,N'-Dimethylarginine;SDMA	Amino acids and derivatives	Amino acids and derivatives	-	-
MWSHY0174	C15H14O6	[M+H]+	Epicatechin	Flavonoids	Flavanols	C09727	ko00941,ko01100,ko01110
Lhnp110101	C30H48O4	[M+H]+	Oleanderic acid	Terpenoids	Triterpene	-	-
mws4516	C5H7NO3	[M+H]+	Pyroglutamic acid	Amino acids and derivatives	Amino acids and derivatives	-	-
Zmyn005252	C17H34O3	[M-H]-	3-Hydroxy-palmitic acid methyl ester	Lipids	Free fatty acids	C11849	-
Zmhn001926	C13H16O8	[M-H]-	1-O-Salicyloyl-β-D-glucose	Phenolic acids	Phenolic acids	-	-
pmb3061	C22H28O13	[M-H]-	5-O-p-Coumaroylquinic acid O-glucoside	Phenolic acids	Phenolic acids	-	-
Lmtp003948	C22H24O12	[M+H]+	3',5',5,7-Tetrahydroxy-4'-methoxyflavanone-3'-O-glucoside	Flavonoids	Flavones	-	-
pmn001591	C30H48O5	[M-H]-	3,19,23-Trihydroxyurs-12-en-28-oic acid (Rutundic acid)	Terpenoids	Triterpene	-	-
pme3011	C4H9NO2	[M+H]+	γ-Aminobutyric acid	Organic acids	Organic acids	C00334	ko00250,ko00330,ko00410,ko00650,ko00760,ko01100
pmf0440	C10H10O2	[M+H]+	4-MethoxycinnaMaldehyde	Phenolic acids	Phenolic acids	C10475	-
Zajp000573	C7H13NO2	[M+H]+	N-(4-oxopentyl)-acetamide	Alkaloids	Alkaloids	-	-
MWS201403	C9H19N3O3	[M+H]+	Lys-Ala	Amino acids and derivatives	Amino acids and derivatives	-	-
pme0534	C6H12O7	[M-H]-	Gluconic acid	Others	Saccharides	C00257	ko00030,ko01100,ko01110,ko01200
mws1337	C9H17NO5	[M+H]+	D-Pantothenic Acid	Others	Vitamin	C00864	ko00410,ko00770,ko01100,ko01110,ko01240
MWS201396	C16H19N3O4	[M+H]+	Hyp-Trp	Amino acids and derivatives	Amino acids and derivatives	-	-
MWS201480	C12H16N2O4	[M+H]+	Tyr-Ala	Amino acids and derivatives	Amino acids and derivatives	-	-
Lmbn007891	C18H34O4	[M-H]-	Hydroxy ricinoleic acid	Lipids	Free fatty acids	-	-
Zmdp001857	C14H18N2O6	[M+H]+	γ-Glutamyltyrosine	Amino acids and derivatives	Amino acids and derivatives	-	-
Lmhn002926	C13H12O7	[M-H]-	p-Coumaroylmalic acid	Phenolic acids	Phenolic acids	-	-
pme3163	C7H15O10P	[M-H]-	D-Sedoheptuiose 7-phosphate	Others	Saccharides	-	-
pmb0197	C11H15N5O5	[M+H]+	N7-Methylguanosine	Nucleotides and derivatives	Nucleotides and derivatives	C20674	-
pme2559	C6H9NO5	[M-H]-	N-Acetyl-L-Aspartic Acid	Amino acids and derivatives	Amino acids and derivatives	C01042	ko00250,ko01100
Jmwn002620	C15H18O9	[M-H]-	Vanillic Acid-4-O-Glucuronide	Phenolic acids	Phenolic acids	-	-
pma3724	C17H20O9	[M+H]+	1-O-Feruloylquinic acid	Phenolic acids	Phenolic acids	-	-
pmp001310	C27H30O17	[M+H]+	6-Hydroxykaempferol-3,6-O-Diglucoside	Flavonoids	Flavonols	-	-
Lmgn001670	C7H6O3	[M-H]-	Salicylic acid	Phenolic acids	Phenolic acids	C00805	ko00996,ko01100,ko01110,ko04075
Wbmn013660	C20H32O4	[M-H]-	3,9-Dihydroxy-13(14)-labden-16,15-olide	Terpenoids	Ditepenoids	-	-
Zmdp000972	C4H9NO2S	[M+H]+	S-Methyl-L-cysteine	Amino acids and derivatives	Amino acids and derivatives	C22040	ko02010
MWS201478	C12H16N2O4	[M+H]+	Phe-Ser	Amino acids and derivatives	Amino acids and derivatives	-	-
Zalp003512	C17H20O9	[M+H]+	methyl 5-caffeoylquinate*	Phenolic acids	Phenolic acids	-	-
Ymjm000116	C14H18O8	[M-H]-	6-O-Acetylarbutin	Phenolic acids	Phenolic acids	-	-
mws0736	C8H16N2O3	[M+H]+	N-Glycyl-L-leucine	Amino acids and derivatives	Amino acids and derivatives	C02155	-
Lmrj002793	C14H16N2O4	[M+H]+	Cyclo(Phe-Glu)	Amino acids and derivatives	Amino acids and derivatives	-	-
HJAP006	C23H24O13	[M+H]+	Syringetin-7-O-glucoside	Flavonoids	Flavonols	-	-
mws0255	C4H5N3O	[M+H]+	Cytosine	Nucleotides and derivatives	Nucleotides and derivatives	C00380	ko00240,ko01100,ko01232
Hmcp002399	C23H24O13	[M+H]+	Limocitrin-3-O-glucoside	Flavonoids	Flavonols	-	-
mws0219	C4H7NO4	[M-H]-	L-Aspartic Acid	Amino acids and derivatives	Amino acids and derivatives	C00049	ko00220,ko00250,ko00260,ko00261,ko00270,ko00300,ko00340,ko00410,ko00460,ko00470,ko00710,ko00760,ko00770,ko00970,ko00999,ko01100,ko01110,ko01200,ko01210,ko01230,ko01240,ko02010
Wbmp004936	C19H32O7	[M+H]+	Blumenol C glucoside; Byzantionoside B	Terpenoids	Terpene	-	-
Lmyn011997	C22H42O2	[M-H]-	Erucic acid	Lipids	Free fatty acids	C08316	ko01040
pmf0297	C20H42O	[M-H]-	1-Eicosanol	Lipids	Free fatty acids	-	-
Hmcp003783	C13H10N2O	[M+H]+	1-Acetyl-β-carboline	Alkaloids	Plumerane	-	-
Lmhp011549	C28H56NO7P	[M+H]+	LysoPC 20:1	Lipids	LPC	-	-
mws0133	C6H6N2O	[M+H]+	Nicotinamide	Others	Vitamin	C00153	ko00760,ko01100,ko01240
Zmdp000446	C9H16N2O5S	[M+H]+	γ-L-Glutamyl-S-methyl-L-cysteine	Amino acids and derivatives	Amino acids and derivatives	-	-
pme2890	C8H16N2O4S2	[M+H]+	L-Homocystine	Amino acids and derivatives	Amino acids and derivatives	C01817	ko00270
Lmhp002764	C11H18N2O2	[M+H]+	Cyclo(Pro-Leu)	Amino acids and derivatives	Amino acids and derivatives	-	-
Lmmn004916	C57H88O28	[M-H]-	Medicagenic acid-3-O-glucuronide-28-O-xylosyl(1,4)-[apiosyl(1,3)]-rhamnosyl(1,2)-arabinoside	Terpenoids	Triterpene Saponin	-	-
pme0124	C7H12N2O3	[M+H]+	L-Glycyl-L-proline	Amino acids and derivatives	Amino acids and derivatives	-	-
pmb2591	C13H14N2O3	[M-H]-	N-Acetyl-L-Tryptophan	Amino acids and derivatives	Amino acids and derivatives	-	-
HJN102	C34H30O15	[M-H]-	3,4,5-Tricaffeoylquinic acid	Phenolic acids	Phenolic acids	-	-
Cmbp005948	C21H20O8	[M+H]+	1-O-p-Hydroxycinnamoyl-3-O-caffeoylglycerol	Phenolic acids	Phenolic acids	-	-
MWSmce585	C4H9NO2	[M+H]+	Methyl 3-aminopropanoate	Amino acids and derivatives	Amino acids and derivatives	-	-
mws0043	C21H22O8	[M+H]+	Nobiletin (5,6,7,8,3',4'-Hexamethoxyflavone)	Flavonoids	Flavones	C10112	-
MWS20194	C9H8O2	[M+H]+	Cinnamic acid	Phenolic acids	Phenolic acids	C00423	ko00130,ko00360,ko00940,ko00996,ko00999,ko01100,ko01110
MWS04412	C8H18N2O2	[M+H]+	N(6),N(6)-Dimethyl-L-lysine	Amino acids and derivatives	Amino acids and derivatives	-	-
Jmwn002494	C15H18O8	[M-H]-	(2E)-3-[4-(β-D-glucopyranoside)-phenylacrylic]-acid	Phenolic acids	Phenolic acids	-	-
Hmqp005411	C18H32O3	[M+H]+	9-Oxo-12Z-Octadecenoic acid	Lipids	Free fatty acids	-	-
Hmqn003054	C18H34O5	[M-H]-	9,10,11-Trihydroxy-12-octadecenoic acid	Lipids	Free fatty acids	-	-
mws4170	C6H12O6	[M-H]-	D-Glucose	Others	Saccharides	C00031	ko00010,ko00030,ko00052,ko00500,ko00520,ko00524,ko00901,ko01100,ko01110,ko02010
Lmyp003301	C15H19NO9	[M+H]+	4-O-Methyl-DIBOA-Glucoside	Alkaloids	Alkaloids	-	-
Zbsp011826	C30H48O2	[M+H]+	3-Hydroxylup-20(29)-en-28-al (Betulinaldehyde)	Terpenoids	Triterpene	-	-
Lmhp007598	C27H52NO7P	[M+H]+	LysoPC 19:2(2n isomer)	Lipids	LPC	-	-
mws0847	C6H7N5	[M+H]+	1-Methyladenine	Nucleotides and derivatives	Nucleotides and derivatives	C02216	-
pme0257	C4H4N2O2	[M-H]-	Uracil	Nucleotides and derivatives	Nucleotides and derivatives	C00106	ko00240,ko00410,ko00770,ko01100,ko01232
zjgp122321	C16H18O9	[M+H]+	4-O-acetyl-3-O-caffeoyl-2-C-methyl-D-erythronate	Others	Others	-	-
Hmmn004283	C10H12O4	[M-H]-	Dihydroferulic Acid	Phenolic acids	Phenolic acids	-	-
Lmhp009384	C33H58O14	[M+H]+	1-Linoleoylglycerol-2,3-di-O-glucoside*	Lipids	Glycerol ester	-	-
pmb0854	C26H48NO7P	[M+H]+	LysoPC 18:3	Lipids	LPC	-	-
Ymjm000095	C30H46O2	[M+H]+	13,28-Epoxyolean-11-en-3-one	Terpenoids	Triterpene	-	-
Cmmn012461	C20H28O2	[M-H]-	Dehydroabietic acid	Terpenoids	Ditepenoids	C12078	-
pmn001497	C33H44N2O3	[M+CH3COOH-H]-	Dendrocrepine*	Alkaloids	Alkaloids	-	-
MWS00204g	C4H9NO2	[M+H]+	N-Ethylglycine	Amino acids and derivatives	Amino acids and derivatives	-	-
pme0075	C7H11NO5	[M-H]-	N-Acetyl-L-glutamic acid	Amino acids and derivatives	Amino acids and derivatives	C00624	ko00220,ko01100,ko01110,ko01210,ko01230
pmd0142	C28H58NO7P	[M+H]+	LysoPC 20:0(2n isomer)	Lipids	LPC	-	-
pmb3066	C22H26O12	[M-H]-	5-O-p-Coumaroylshikimic acid O-glucoside	Phenolic acids	Phenolic acids	-	-
Hmcp002187	C23H24O13	[M+H]+	Limocitrin-3-O-galactoside	Flavonoids	Flavonols	-	-
MWS2430	C15H30O2	[M-H]-	13-methylmyristic acid	Lipids	Free fatty acids	-	-
Zmjn004133	C18H32O4	[M-H]-	9S-Hydroperoxy-10E,12Z-octadecadienoic acid	Lipids	Free fatty acids	C14827	ko00591,ko01100
Zmgn000447	C3H7O7P	[M-H]-	3-Phospho-D-glyceric acid	Others	Saccharides	C00197	ko00010,ko00030,ko00260,ko00270,ko00561,ko00630,ko00710,ko01100,ko01110,ko01200,ko01230,ko01240
MWSmce203	C12H22O11	[M-H]-	D-Cellobiose	Others	Saccharides	-	-
HJN104	C21H22O13	[M-H]-	Dihydromyricetin-3-O-glucoside	Flavonoids	Flavanonols	-	-
MWS201381	C14H17N3O4	[M+H]+	Ser-Trp	Amino acids and derivatives	Amino acids and derivatives	-	-
pme0490	C6H5NO2	[M+H]+	Nicotinic acid (Vitamin B3)	Others	Vitamin	C00253	ko00760,ko00960,ko01100,ko01110,ko01240
pme3207	C6H6O4	[M-H]-	Muconic acid	Organic acids	Organic acids	C02480	ko01100
Hmhn003067	C15H18O8	[M-H]-	Phenylpropionic acid-O-β-D-glucopyranoside	Phenolic acids	Phenolic acids	-	-
Lmzn206829	C30H46O3	[M-H]-	3-Oxoolean-12-en-28-oic Acid (Oleanonic acid)	Terpenoids	Triterpene	-	-
mws1336	C7H7NO2	[M+H]+	4-Aminobenzoic acid	Phenolic acids	Phenolic acids	C00568	ko00790,ko01100,ko01240
Lmqn000213	C24H42O21	[M-H]-	Stachyose	Others	Saccharides	C01613	ko00052,ko01100
ML10198895	C3H7NO2	[M-H]-	N-Methylglycine	Amino acids and derivatives	Amino acids and derivatives	C00213	ko00260,ko00330,ko01100
Lmyn006011	C33H58O14	[M-H]-	Gingerglycolipid B	Lipids	Glycerol ester	-	-
Lmmn006306	C18H30O3	[M-H]-	Machilusolide D	Others	Lactones	-	-
Lmqn000432	C9H19O11P	[M-H]-	1-(sn-Glycero-3-phospho)-1D-myo-inositol	Others	Saccharides	-	-
Lmcp002302	C12H17N5O5	[M+H]+	N6-(2-Hydroxyethyl)adenosine	Nucleotides and derivatives	Nucleotides and derivatives	-	-
Zmpn008194	C30H48O4	[M-H]-	Corosolic acid	Terpenoids	Triterpene	-	-
Lmhn003494	C20H16O10	[M-H]-	Caffeoylbenzoyltartaric acid	Phenolic acids	Phenolic acids	-	-
pme0243	C5H8O4	[M-H]-	Glutaric acid*	Organic acids	Organic acids	C00489	ko00071,ko00310,ko01100
Lsmp010411	C25H24O11	[M+H]+	Gnaphaffine A	Others	Others	-	-
Lmbn004240	C18H34O5	[M-H]-	9,10-Dihydroxy-12,13-epoxyoctadecanoic acid	Lipids	Free fatty acids	C14837	ko00591
mws1292	C26H28O14	[M+H]+	Isoschaftoside	Flavonoids	Flavones	-	-
Lmxn008846	C11H18O3	[M-H]-	Hydroxydihydrobovolide	Others	Lactones	-	-
Zmdp000292	C7H16N4O2	[M+H]+	Arginine methyl ester	Amino acids and derivatives	Amino acids and derivatives	-	-
Lhmp122103	C32H36O17	[M+H]+	Feruloyl caffeoyl quininyl glucoside	Others	Others	-	-
Cmpk005216	C20H30O4	[M+H]+	20-nor-cofaryloside I	Terpenoids	Ditepenoids	-	-
Zmzp005934	C18H37NO	[M+H]+	Stearamide	Alkaloids	Alkaloids	C13846	-
mws4163	C24H42O21	[M-H]-	Nystose	Others	Saccharides	-	-
Wafn011571	C18H32O3	[M-H]-	alpha-Hydroxylinoleic acid*	Lipids	Free fatty acids	-	-
pmb2554	C23H30O14	[M-H]-	5-O-Feruloyl quinic acid glucoside*	Phenolic acids	Phenolic acids	-	-
MWS5083	C17H21N4O9P	[M-H]-	Flavin Single Nucleotide(FMN)	Nucleotides and derivatives	Nucleotides and derivatives	C00061	ko00190,ko00740,ko01100,ko01110,ko01240
NK10251888	C8H18N4O2	[M+H]+	NG,NG-Dimethyl-L-arginine	Amino acids and derivatives	Amino acids and derivatives	C03626	-
Zaln004082	C16H16O8	[M-H]-	3-O-caffeoylshikimic acid	Phenolic acids	Phenolic acids	-	-
mws0159	C9H8O3	[M-H]-	Phenylpyruvic acid	Organic acids	Organic acids	C00166	ko00360,ko00400,ko00470,ko00960,ko01100,ko01110,ko01210,ko01230
Zmyn000155	C7H14N2O3	[M-H]-	N-α-Acetyl-L-ornithine	Amino acids and derivatives	Amino acids and derivatives	C00437	ko00220,ko01100,ko01110,ko01210,ko01230
MWSmce486	C18H32O16	[M-H]-	Manninotriose	Others	Saccharides	C05404	ko00052,ko01100
Lmrj001341	C8H12N2O3	[M+H]+	Cyclo(Ser-Pro)	Amino acids and derivatives	Amino acids and derivatives	-	-
mws0854	C6H12O5	[M-H]-	Rhamnose	Others	Saccharides	C00507	ko00051,ko01100
Zmcn005156	C26H26O12	[M-H]-	4,5-O-Dicaffeoylquinic Acid Methyl Ester	Phenolic acids	Phenolic acids	-	-
Hmsp000364	C7H13NO2	[M+H]+	L-Cyclopentylglycine	Amino acids and derivatives	Amino acids and derivatives	-	-
mws1155	C6H14O6	[M-H]-	D-Mannitol	Others	Saccharides	C00392	ko00051,ko01100,ko02010
Wafn003182	C16H30O8	[M+CH3COOH-H]-	Glucopyranose 6-Hydroxydecanoate	Others	Saccharides	-	-
pme2827	C16H32O	[M-H]-	Palmitaldehyde	Lipids	Free fatty acids	C00517	ko00071
pmb2260	C23H46NO7P	[M+H]+	LysoPC 15:1	Lipids	LPC	-	-
Lmmn000806	C5H8O4	[M-H]-	Dimethylmalonic acid*	Organic acids	Organic acids	-	-
Qmzp101901	C21H26O13	[M+H]+	Zanthoxyloside	Lignans and Coumarins	Coumarins	-	-
pmb2833	C23H30O14	[M-H]-	3-O-Feruloylquinic acid-O-glucoside*	Phenolic acids	Phenolic acids	-	-
mws0906	C16H22O8	[M-H]-	Coniferin	Phenolic acids	Phenolic acids	C00761	ko00940,ko01110
Rfmb087	C18H32O4	[M-H]-	9-Hydroxy-13-oxo-10-octadecenoic Acid	Lipids	Free fatty acids	-	-
mws0289	C23H46NO7P	[M+H]+	LysoPE 18:1	Lipids	LPE	-	-
Wafn003429	C16H30O10	[M+CH3COOH-H]-	3-Methylbutyl 6-O-(alpha-L-arabinopyranosyl)-beta-D-glucopyranoside	Others	Others	-	-
Hmjn008136	C30H46O4	[M-H]-	2,3-Dihydroxyoleana-11,13(18)-dien-28-oic acid (Camaldulenic acid)	Terpenoids	Triterpene	-	-
mws0425	C5H6O4	[M-H]-	Citraconic acid	Organic acids	Organic acids	C02226	ko00290,ko00660,ko01100,ko01210
pmp000233	C22H22O11	[M+H]+	Swertiajaponin	Flavonoids	Flavones	C10187	-
Hmgp002327	C11H9O2N	[M+H]+	3-amino-2-naphthoic acid	Alkaloids	Alkaloids	-	-
Hmln002806	C16H16O8	[M-H]-	5-O-Caffeoylshikimic acid	Phenolic acids	Phenolic acids	C10434	ko00940,ko00941,ko00945,ko01100,ko01110
MWS2027	C4H4N2O3	[M+H]+	Barbituric acid;Malonylurea;2,4,6-Pyrimidinetrione	Nucleotides and derivatives	Nucleotides and derivatives	C00813	ko00240,ko01100
Hahp000801	C5H11NO2	[M+H]+	alanine betaine	Alkaloids	Alkaloids	-	-
MWS201436	C10H21N3O4	[M+H]+	Lys-Thr	Amino acids and derivatives	Amino acids and derivatives	-	-
Hmgp002238	C23H24O12	[M+H]+	Jaceosidin-7-O-Glucoside	Flavonoids	Flavones	-	-
pmn001686	C16H32O4	[M-H]-	10,16-Dihydroxypalmitic acid	Lipids	Free fatty acids	C08285	ko00073
Lmhp012042	C21H38O4	[M+H]+	2-Linoleoylglycerol*	Lipids	Glycerol ester	-	-
YC512112	C16H24O5N2	[M+H]+	Anabasine-glucoside	Alkaloids	Pyridine alkaloids	-	-
Lmsp012858	C32H54O12	[M+H]+	Goshonoside F7	Terpenoids	Ditepenoids	-	-
ML10181668	C6H11NO2	[M+H]+	Cycloleucine	Amino acids and derivatives	Amino acids and derivatives	C03969	-
pme2828	C6H5NO3	[M+H]+	4-Nitrophenol	Phenolic acids	Phenolic acids	C00870	-
MWS3149	C8H8O3	[M-H]-	3-Methoxybenzoic acid	Phenolic acids	Phenolic acids	-	-
pmc0066	C10H13N4O7P	[M+H]+	2'-Deoxyinosine-5'-monophosphate	Nucleotides and derivatives	Nucleotides and derivatives	C06196	ko00230,ko01232
mws0028	C8H8O4	[M-H]-	Vanillic acid	Phenolic acids	Phenolic acids	C06672	-
MWS201437	C10H18N2O5	[M+H]+	Leu-Asp	Amino acids and derivatives	Amino acids and derivatives	-	-
pmc0281	C15H21N5O8	[M+H]+	Ribosyladenosine	Nucleotides and derivatives	Nucleotides and derivatives	-	-
Lmhn003074	C14H14O8	[M-H]-	Feruloylmalic acid	Phenolic acids	Phenolic acids	-	-
Lmhp008337	C19H40NO7P	[M+H]+	LysoPE 14:0(2n isomer)	Lipids	LPE	-	-
Jmwn002117	C14H20O9	[M-H]-	2-(3,4-dihydroxyphenyl)ethanediol 1-O-β-D-glucopyranoside	Phenolic acids	Phenolic acids	-	-
MWS201391	C10H19N3O4	[M+H]+	Asn-Ile	Amino acids and derivatives	Amino acids and derivatives	-	-
MWS20033	C20H30O4	[M-H]-	20-Carboxyarachidonic Acid	Lipids	Free fatty acids	-	-
pmb0296	C21H40O4	[M+H]+	1-Oleoyl-Sn-Glycerol	Lipids	Glycerol ester	-	-
pme3007	C9H14N2O12P2	[M-H]-	Uridine 5'-diphosphate	Nucleotides and derivatives	Nucleotides and derivatives	C00015	ko00240,ko00908,ko01100,ko01232,ko01240
Hmlp006964	C12H12O5	[M+H]+	5,6,7-Trimethoxycoumarin	Lignans and Coumarins	Coumarins	-	-
pmb0998	C10H14N5O8P	[M+H]+	Guanosine 5'-monophosphate	Nucleotides and derivatives	Nucleotides and derivatives	C00144	ko00230,ko01100,ko01232
Lmbp003208	C17H20O10	[M+H]+	Fraxidin-8-O-glucoside	Lignans and Coumarins	Coumarins	-	-
pmp001245	C15H22NO4+	[M]+	Feruloylcholine	Alkaloids	Phenolamine	-	-
Lhmp122025	C33H38O18	[M+H]+	3-O-caffeioyl sinapyl quininyl glucoside	Others	Others	-	-
Zmyn004449	C18H30O4	[M-H]-	9-Hydroxy-12-oxo-10(E),15(Z)-octadecadienoic acid	Lipids	Free fatty acids	C21923	ko00592,ko01110
Wafn002319	C22H28O14	[M-H]-	4-O-(3'-O-alpha-D-Glucopyranosyl)caffeoylquinic acid	Phenolic acids	Phenolic acids	-	-
Xmsn002700	C21H22O12	[M-H]-	Taxifolin-3'-O-glucoside	Flavonoids	Flavanonols	-	-
pmb0818	C11H11NO3	[M+H]+	Methoxyindoleacetic acid	Alkaloids	Plumerane	C05660	ko00380
MWS201464	C15H23N3O3	[M+H]+	Lys-Phe	Amino acids and derivatives	Amino acids and derivatives	-	-
mws0582	C11H19N3O6S	[M+H]+	S-(Methyl)glutathione	Amino acids and derivatives	Amino acids and derivatives	C11347	-
pma1840	C14H20NO3+	[M]+	4-Coumaroylcholine	Alkaloids	Phenolamine	-	-
mws5038	C12H22O11	[M-H]-	Isomaltulose	Others	Saccharides	C01742	-
MWSHY0027	C20H20O7	[M+H]+	Tangeretin (4',5,6,7,8-Pentamethoxyflavone)	Flavonoids	Flavones	C10190	-
pmb0752	C17H20O9	[M+H]+	3-O-Feruloylquinic acid	Phenolic acids	Phenolic acids	C02572	-
Cmbn007148	C22H22O9	[M-H]-	1-O-Feruloyl-3-O-caffeoylglycerol	Phenolic acids	Phenolic acids	-	-
pme1266	C6H6N4O2	[M+H]+	3-Methylxanthine	Nucleotides and derivatives	Nucleotides and derivatives	C16357	ko00232,ko01100,ko01110
pmn001378	C26H32O11	[M-H]-	Pinoresinol-4-O-glucoside	Lignans and Coumarins	Lignans	C17529	-
Lmcp005645	C17H14O7	[M+H]+	Quercetin-3,4'-Dimethyl Ether	Flavonoids	Flavonols	-	-
Qmzp101807	C20H22O5	[M+H]+	Avicennol	Lignans and Coumarins	Coumarins	-	-
MWS201394	C13H18N2O5	[M+H]+	Thr-Tyr	Amino acids and derivatives	Amino acids and derivatives	-	-
pmf0138	C6H12O6	[M-H]-	D-Mannose	Others	Saccharides	C00159	ko00051,ko00052,ko00520,ko01100,ko01250,ko02010
MWS201455	C10H19N3O5	[M+H]+	Asp-Lys	Amino acids and derivatives	Amino acids and derivatives	-	-
Lmjp101402	C9H6O4	[M-H]-	5,7-Dihydroxycoumarin	Lignans and Coumarins	Coumarins	-	-
mws0744	C15H12O8	[M-H]-	Dihydromyricetin (Ampelopsin)	Flavonoids	Flavanonols	C02906	ko00941,ko01110
Hmqp006023	C20H36O3	[M+H]+	Ethyl 9-Hydroxy-10,12-octadecadienoic acid	Lipids	Free fatty acids	-	-
Zaxn006988	C20H30O2	[M-H]-	Isopimaric acid*	Terpenoids	Ditepenoids	-	-
mws0596	C7H7NO3	[M+H]+	3-Hydroxyanthranilic acid	Alkaloids	Phenolamine	C00632	ko00380,ko01100,ko01240
Hmhn002787	C21H32O10	[M-H]-	(1'R,3R,5R,8'S)-Dihydrophaseic acid-O-β-D-glucoside	Phenolic acids	Phenolic acids	-	-
Hmmn003964	C16H24O9	[M-H]-	7-Deoxyloganic acid	Terpenoids	Monoterpenoids	C11636	ko00902,ko01110
Hmgp001944	C29H36O15	[M+H]+	Isoacteoside	Phenolic acids	Phenolic acids	-	-
pmb0774	C10H12N2O	[M+H]+	N-Hydroxytryptamine	Alkaloids	Plumerane	C17203	ko00380,ko01100
pme1184	C10H13N5O4	[M+H]+	2'-Deoxyguanosine	Nucleotides and derivatives	Nucleotides and derivatives	C00330	ko00230,ko01100,ko01232,ko02010
pme3188	C9H13N2O9P	[M-H]-	Uridine 5'-monophosphate	Nucleotides and derivatives	Nucleotides and derivatives	C00105	ko00240,ko01100,ko01232,ko01240
pme0295	C6H11NO3	[M+H]+	4-Acetamidobutyric acid	Organic acids	Organic acids	C02946	ko00330,ko01100
pmp001204	C17H14O5	[M+H]+	Apigenin-7,4'-dimethyl ether	Flavonoids	Flavones	C10019	-
MWS5231	C13H24O4	[M-H]-	Tridecanedioic acid	Lipids	Free fatty acids	-	-
mws0254	C6H9N3O2	[M+H]+	L-Histidine	Amino acids and derivatives	Amino acids and derivatives	C00135	ko00340,ko00410,ko00470,ko00970,ko01100,ko01110,ko01230,ko02010
pme2617	C5H11NO3S	[M+H]+	L-Methionine Sulfoxide	Amino acids and derivatives	Amino acids and derivatives	C02989	ko00270,ko01100
MWS201442	C13H18N2O4	[M+H]+	Phe-Thr	Amino acids and derivatives	Amino acids and derivatives	-	-
pme3961	C10H13N5O3	[M+H]+	2'-Deoxyadenosine	Nucleotides and derivatives	Nucleotides and derivatives	C00559	ko00230,ko01100,ko01232,ko02010
Lman003972	C21H22O10	[M-H]-	6-O-Caffeoylarbutin	Phenolic acids	Phenolic acids	-	-
mws0341	C6H12O3	[M-H]-	2-Hydroxyisocaproic acid	Organic acids	Organic acids	C03264	-
Lmsn006839	C36H58O12	[M-H]-	2,3,19,23,24-Pentahydroxyolean-12-en-28-oic acid-28-O-glucoside	Terpenoids	Triterpene Saponin	-	-
mws0359	C15H30O2	[M-H]-	Pentadecanoic Acid	Lipids	Free fatty acids	C16537	-
Lmsp003655	C26H32O11	[M+H]+	Dehydrodiconiferyl alcohol-gamma'-O-glucoside*	Phenolic acids	Phenolic acids	-	-
Lmbn001288	C5H8O4	[M-H]-	2-Hydroxy-2-methyl-3-oxobutanoic acid	Organic acids	Organic acids	C06010	ko00290,ko00650,ko00660,ko00770,ko01100,ko01110,ko01210,ko01230
ML10171848	C5H8O5	[M-H]-	D-Arabinono-1,4-lactone	Others	Saccharides	C00652	ko00053,ko01100
pmp001284	C19H38O4	[M+H]+	Monopalmitin	Lipids	Glycerol ester	-	-
HX1362	C9H6O4	[M+H]+	aesculetine	Lignans and Coumarins	Coumarins	-	-
mws0018	C10H26N4	[M+H]+	Spermine	Alkaloids	Alkaloids	C00750	ko00330,ko00410,ko00480,ko00770,ko01100,ko01240
pmb0981	C10H14N5O7P	[M+H]+	Adenosine 5'-monophosphate	Nucleotides and derivatives	Nucleotides and derivatives	C00020	ko00230,ko00908,ko01100,ko01110,ko01232,ko01240
Lmdn001501	C16H22O10	[M-H]-	Gardoside	Terpenoids	Monoterpenoids	C16963	-
pme0026	C6H14N2O2	[M+H]+	L-Lysine	Amino acids and derivatives	Amino acids and derivatives	C00047	ko00300,ko00310,ko00470,ko00780,ko00960,ko00970,ko01100,ko01110,ko01210,ko01230,ko02010
Cmmn013378	C20H30O2	[M-H]-	Levopimaric acid*	Terpenoids	Ditepenoids	-	-
mws0001	C4H8N2O3	[M+H]+	L-Asparagine	Amino acids and derivatives	Amino acids and derivatives	C00152	ko00250,ko00460,ko00970,ko01100,ko01110,ko01230
MWS0811	C6H11NO2	[M+H]+	L-Pipecolic Acid	Organic acids	Organic acids	C00408	ko00310,ko00960,ko01100,ko01110
pme3337	C14H17N5O8	[M+H]+	Succinyladenosine	Nucleotides and derivatives	Nucleotides and derivatives	-	-
HJN106	C30H46O5	[M-H]-	2-Carboxy-3-hydroxy-A(1)-norlupan-20(29)-en-28-oic acid (Ceanothic acid)	Terpenoids	Triterpene	-	-
Lmcp003402	C22H22O12	[M+H]+	Tamarixetin-3-O-glucoside (Tamarixin)	Flavonoids	Flavonols	-	-
mws0352	C7H8N4O2	[M-H]-	Theophylline	Alkaloids	Alkaloids	C07130	ko00232,ko01100,ko01110
pmb3056	C16H20O9	[M-H]-	Homovanilloylquinic acid	Phenolic acids	Phenolic acids	-	-
mws1565	C17H24O10	[M+H]+	Geniposide	Terpenoids	Monoterpenoids	C09781	-
pmp001276	C33H56O14	[M+H]+	1-Linolenoyl-rac-glycerol-diglucoside	Lipids	Free fatty acids	-	-
pma0170	C27H35N3O6	[M+H]+	N',N''-Diferuloylspermidine	Alkaloids	Phenolamine	-	-
pmb3041	C23H22O14	[M-H]-	tricin-7-O-saccharic acid	Flavonoids	Flavones	-	-
MWS201414	C9H15N3O4	[M+H]+	Pro-Asn	Amino acids and derivatives	Amino acids and derivatives	-	-
MWSmce328	C25H24O12	[M+H]+	Isochlorogenic acid C*	Phenolic acids	Phenolic acids	-	-
Zazp002547	C11H12N2O2	[M+H]+	cyclo-(Gly-Phe)	Amino acids and derivatives	Amino acids and derivatives	-	-
Cmnk005147	C33H46O12	[M-H]-	Cofaryloside I	Terpenoids	Ditepenoids	-	-
Qmgp102413	C22H26N2O3	[M+H]+	Villocarine A	Alkaloids	Plumerane	-	-
pme1439	C9H8O3	[M+H]+	p-Coumaric acid	Phenolic acids	Phenolic acids	C00811	ko00130,ko00350,ko00940,ko00950,ko01100,ko01110
pmn001669	C12H14O5	[M-H]-	Methyl sinapate	Phenolic acids	Phenolic acids	-	-
Zmhn002334	C16H20O9	[M-H]-	6-O-Feruloyl-β-D-glucose	Phenolic acids	Phenolic acids	-	-
NK10246260	C9H7NO2	[M+H]+	2,4-Dihydroxyquinoline	Alkaloids	Quinoline alkaloids	C16716	ko00996
Ymjm000143	C19H26O12	[M+H]+	2,3,4-Trihydroxybutyl 6-O-(E)-caffeoyl-β-D-glucopyranoside	Phenolic acids	Phenolic acids	-	-
mws0981	C6H5N5O2	[M-H]-	Isoxanthopterin	Nucleotides and derivatives	Nucleotides and derivatives	C03975	-
mws0805	C11H19NO9	[M-H]-	N-Acetylneuraminic acid	Amino acids and derivatives	Amino acids and derivatives	C00270	ko00520,ko01100,ko01250
pmp001059	C22H32O14	[M+H]+	Genipin-1-O-(2''-O-apiosyl)glucoside	Terpenoids	Monoterpenoids	-	-
Hmmp002124	C9H7NO	[M+H]+	Indole-3-carboxaldehyde	Alkaloids	Plumerane	C08493	-
Lmbn005172	C9H10O3	[M-H]-	2,6-Dimethoxybenzaldehyde	Phenolic acids	Phenolic acids	-	-
mws0275	C4H6O5	[M-H]-	L-Malic acid	Organic acids	Organic acids	C00149	ko00020,ko00620,ko00630,ko00710,ko01100,ko01110,ko01200
Lmmn000774	C15H20O9	[M-H]-	Dihydrocaffeoylglucose	Phenolic acids	Phenolic acids	-	-
pmb0782	C5H11N	[M+H]+	Piperidine	Alkaloids	Piperidine alkaloids	C01746	ko00960
mws1346	C6H11NO4	[M+H]+	DL-2-Aminoadipic acid	Alkaloids	Alkaloids	C00956	ko00300,ko00310,ko00311,ko01100,ko01110,ko01210,ko01230
MWS201054	C6H11NO4	[M+H]+	O-Acetyl-L-homoserine	Amino acids and derivatives	Amino acids and derivatives	-	-
zjgp122317	C26H26O11	[M+H]+	4-O-(2''-O-acetyl-6''-P-coumaroyl-β-D-glucopyranosyl)-P-coumaric acid	Others	Others	-	-
Lmcn009122	C16H30O2	[M-H]-	(7Z)-Hexadecenoic acid*	Lipids	Free fatty acids	-	-
Lmsn006130	C36H56O12	[M-H]-	2α,3β,19α-Trihydroxyurs-12-en-23,28-dioic acid-28-O-glucoside	Terpenoids	Triterpene Saponin	-	-
MWS201465	C14H18N2O5	[M+H]+	Glu-Phe	Amino acids and derivatives	Amino acids and derivatives	-	-
Lssp210299	C26H40O9	[M+H]+	Melilotoside D	Others	Saccharides	-	-
Zmgn001039	C9H17NO6S	[M-H]-	S-Ribosyl-L-homocysteine	Amino acids and derivatives	Amino acids and derivatives	C03539	ko00270,ko01100,ko01230
pmp000447	C27H32N2O10	[M+H]+	Cadambine	Alkaloids	Plumerane	-	-
pmn001518	C13H16O10	[M-H]-	1-O-Galloyl-β-D-glucose	Phenolic acids	Phenolic acids	C01158	ko00999
mws0663	C7H8N4O2	[M+H]+	1,7-Dimethylxanthine	Nucleotides and derivatives	Nucleotides and derivatives	C13747	ko00232,ko01100,ko01110
Smcp000882	C15H21NO7	[M+H]+	N-benzoyl-2-aminoethyl-β-D-glucopyranoside	Alkaloids	Alkaloids	-	-
YC512118	C18H35NO	[M+H]+	Oleamide (9-Octadecenamide)	Lipids	Free fatty acids	C19670	-
Lmbn000193	C3H4O4	[M-H]-	Tartronate semialdehyde	Organic acids	Organic acids	C01146	ko00053,ko00630,ko01100
pme1014	C31H40O2	[M+H]+	Menatetrenone (Vitamin K2)	Others	Vitamin	-	-
Wbmp003697	C13H20O2	[M+H]+	(R)-3-(3'-Hydroxybutyl)-2,4,4-trimethylcyclohexa-2,5-dienone	Terpenoids	Sesquiterpenoids	-	-
MWSmce295	C9H12N2O6	[M+H]+	1-beta-D-Arabinofuranosyluracil	Nucleotides and derivatives	Nucleotides and derivatives	C16908	-
Zmjp005288	C25H28O14	[M+H]+	5,2',5'-Trihydroxy-3,7,4'-trimethoxyflavone-2'-O-glucoside	Flavonoids	Flavones	-	-
Lmmp002334	C33H40O21	[M+H]+	Quercetin-3-O-rutinoside-7-O-glucoside	Flavonoids	Flavonols	-	-
pmp000284	C11H10O5	[M+H]+	Fraxidin (8-Hydroxy-6,7-dimethoxycoumarin)	Lignans and Coumarins	Coumarins	C17479	-
Qmxp101609	C26H34O9	[M+H]+	Acetylrabdosin B	Terpenoids	Ditepenoids	-	-
MWS4309	C13H15N3O3	[M+H]+	Glycyl-tryptophan	Amino acids and derivatives	Amino acids and derivatives	-	-
Lmyn006221	C33H60O14	[M-H]-	Gingerglycolipid C	Lipids	Glycerol ester	-	-
pmb0863	C24H46NO7P	[M+H]+	LysoPC 16:2(2n isomer)	Lipids	LPC	-	-
MWSmce676	C5H10O5	[M-H]-	D-Arabinose	Others	Saccharides	C00216	ko00040,ko00053,ko00520,ko01100,ko01250
Ymjm000146	C21H22O10	[M-H]-	p-Hydroxyphenyl 6-O-(E)-caffeoyl-β-D-glucopyranoside	Phenolic acids	Phenolic acids	-	-
Lmmp003443	C28H38N4O6	[M+H]+	Dicaffeoylspermine	Alkaloids	Phenolamine	-	-
pmn001704	C30H46O4	[M-H]-	2,3-Dihydroxy-5(6),12(13)-diene-ursolic acid*	Terpenoids	Triterpene	-	-
Lmhp008833	C24H48NO7P	[M+H]+	LysoPC 16:1(2n isomer)	Lipids	LPC	-	-
Zmbp002538	C11H12N2O2	[M+H]+	1-Methoxy-indole-3-acetamide	Alkaloids	Plumerane	-	-
pme2165	C5H4N2O4	[M-H]-	Orotic acid (Vitamin B13)	Others	Vitamin	C00295	ko00240,ko01100,ko01240
mws1587	C6H13NO2	[M+H]+	L-Norleucine	Amino acids and derivatives	Amino acids and derivatives	C01933	-
MWStz206	C22H28N2O3	[M+H]+	Dihydrocorynantheine	Alkaloids	Plumerane	C16953	-
Lmpp003465	C21H20O13	[M+H]+	Myricetin-3-O-β-D-glucoside	Flavonoids	Flavonols	-	-
mws0250	C9H11NO3	[M+H]+	L-Tyrosine	Amino acids and derivatives	Amino acids and derivatives	C00082	ko00130,ko00261,ko00350,ko00360,ko00400,ko00460,ko00730,ko00940,ko00950,ko00965,ko00966,ko00970,ko00999,ko01100,ko01110,ko01210,ko01230,ko01240
pmb2855	C11H20N2O8	[M-H]-	L-Glutamine-O-glycoside	Amino acids and derivatives	Amino acids and derivatives	-	-
MWS2099	C8H8O2	[M+H]+	4-Methylbenzoic acid	Phenolic acids	Phenolic acids	C01454	ko01100
mws5042	C11H14N2O3	[M+H]+	L-Glycyl-L-phenylalanine	Amino acids and derivatives	Amino acids and derivatives	-	-
mws1013	C9H6O4	[M-H]-	Esculetin (6,7-Dihydroxycoumarin)	Lignans and Coumarins	Coumarins	C09263	ko00999,ko01110
Lmrj002087	C10H18N2O5	[M+H]+	L-Isoleucyl-L-Aspartate	Amino acids and derivatives	Amino acids and derivatives	-	-
pmb0130	C12H14N2O	[M+H]+	Acetryptine	Alkaloids	Plumerane	-	-
mws1574	C16H22O10	[M-H]-	Geniposidic acid	Terpenoids	Monoterpenoids	C11673	ko00902,ko01110
Lmhp008885	C20H42NO7P	[M+H]+	LysoPE 15:0(2n isomer)	Lipids	LPE	-	-
Lmhp010334	C27H48O9	[M+H]+	2-Linoleoylglycerol-1-O-glucoside*	Lipids	Glycerol ester	-	-
MWSHY0050	C27H30O15	[M+H]+	Kaempferol-3-O-rutinoside(Nicotiflorin)*	Flavonoids	Flavonols	C21833	ko00944,ko01110
Zmyn000110	C6H14NO8P	[M-H]-	D-Glucosamine 1-phosphate	Others	Saccharides	C06156	ko00520,ko01100,ko01250
Qazp003735	C23H34O15	[M+H]+	Genameside C	Terpenoids	Monoterpenoids	-	-
Zahp012577	C18H33NO	[M+H]+	octadecadienoic acid amide	Alkaloids	Alkaloids	-	-
mws0976	C9H12N2O6	[M-H]-	β-Pseudouridine	Nucleotides and derivatives	Nucleotides and derivatives	C02067	ko00240,ko01100
pme2244	C11H11NO2	[M+H]+	3-Indolepropionic acid	Alkaloids	Plumerane	-	-
MWSmce549	C17H34O4	[M+H]+	1-Monomyristin	Lipids	Free fatty acids	-	-
MWSCX015	C9H8O3	[M+H]+	Caffeic aldehyde	Phenolic acids	Phenolic acids	C10945	ko00940,ko01110
Cmsn001914	C25H34O12	[M-H]-	7R,8S-erythro-3',4,9,9'-tetrahydroxy-3-methoxy-8-O-4'-neolignan-7-O-glucopyr-anoside,	Lignans and Coumarins	Lignans	-	-
pma1751	C12H15NO7	[M+H]+	N-(beta-D-Glucosyl)nicotinate	Others	Vitamin	-	-
zjgp122326	C12H15NO7	[M+H]+	Pyridine-4-formyl-O-β-D-glucopyranoside	Others	Others	-	-
mws0972	C6H12O3	[M-H]-	6-Hydroxyhexanoic acid	Organic acids	Organic acids	C06103	-
MWS0274	C9H10O3	[M-H]-	DL-3-Phenyllactic acid*	Organic acids	Organic acids	-	-
Lmqp000427	C6H11NO3	[M+H]+	N-Methyl-Trans-4-Hydroxy-L-Proline	Amino acids and derivatives	Amino acids and derivatives	-	-
Hmln002149	C29H36O15	[M-H]-	Acteoside; Verbascoside	Phenolic acids	Phenolic acids	C10501	-
Lmgn002253	C31H36O18	[M-H]-	Syringoylcaffeoylquinic acid-D-glucose	Phenolic acids	Phenolic acids	-	-
MWS20633g	C9H12NO6P	[M+H]+	O-phosphate-L-tyrosine	Amino acids and derivatives	Amino acids and derivatives	C06501	-
MWS1839	C9H10O3	[M-H]-	Ethylparaben	Phenolic acids	Phenolic acids	-	-
mws0371	C22H32O2	[M-H]-	Cis-4,7,10,13,16,19-Docosahexaenoic Acid	Lipids	Free fatty acids	C06429	ko01040
Jmgn004021	C21H22O11	[M-H]-	6-C-Glucosyl-2-Hydroxynaringenin	Flavonoids	Flavanones	-	-
pme0428	C12H14O5	[M-H]-	3,4,5-Trimethoxycinnamic acid	Phenolic acids	Phenolic acids	-	-
Wafp002664	C15H20N2O4	[M+H]+	1-O-p-Coumaroyllysine	Alkaloids	Phenolamine	-	-
Lmrn003000	C9H10O3	[M-H]-	2-Hydroxy-3-phenylpropanoic acid	Phenolic acids	Phenolic acids	C05607	ko00360,ko00960,ko01100,ko01110
pme1975	C3H4O4	[M-H]-	Malonic acid	Organic acids	Organic acids	C00383	ko00061,ko00240,ko00410,ko01100,ko01212
pmb2654	C19H27NO12	[M-H]-	Anthranilate-1-O-Sophoroside	Phenolic acids	Phenolic acids	-	-
Wafp002310	C15H20N2O5	[M+H]+	1-O-Caffeoyllysine	Alkaloids	Phenolamine	-	-
pme2266	C10H16N2O3S	[M+H]+	Biotin	Others	Vitamin	C00120	ko00780,ko01100,ko01240,ko02010
Zmhn001793	C15H18O9	[M-H]-	6-O-Caffeoyl-D-glucose*	Phenolic acids	Phenolic acids	-	-
mws2104	C7H14O6	[M-H]-	D-Pinitol	Others	Saccharides	C03844	-
Lmgp000796	C8H7NO2	[M+H]+	4-Hydroxymandelonitrile	Alkaloids	Phenolamine	C00650	-
Lmlp003024	C20H30O7N4	[M+H]+	N'-p-Coumaroylagmatine-glucoside	Alkaloids	Phenolamine	-	-
Lmhp010757	C25H48NO7P	[M+H]+	LysoPE 20:2	Lipids	LPE	-	-
Lmgp003270	C16H16O10	[M+H]+	scopoletin-7-O-glucuronide	Lignans and Coumarins	Coumarins	-	-
Zmpn000199	C6H10O8	[M-H]-	D-Galactaric acid	Others	Saccharides	C00879	ko00053,ko01100
Zmzn003953	C18H30O4	[M-H]-	13(s)-hydroperoxy-(9z,11e,15z)-octadecatrienoic acid	Lipids	Free fatty acids	C04785	ko00592,ko01100,ko01110
Hmjp000461	C10H16O8	[M+H]+	3-O-Glucoside-3-hydroxy-y-butyrolactone	Others	Lactones	-	-
Hmbp003234	C12H14O6	[M+H]+	1-O-Caffeoylglycerol	Phenolic acids	Phenolic acids	-	-
Lmhp009187	C20H42NO7P	[M+H]+	LysoPE 15:0	Lipids	LPE	-	-
Lmmp001993	C19H34N4O3	[M+H]+	Dihydrocaffeoylspermine	Alkaloids	Phenolamine	-	-
pmp000344	C15H10O5	[M+H]+	3',4',7-Trihydroxyflavone	Flavonoids	Flavones	-	-
Lmhp112042	C21H38O4	[M+H]+	1-Linoleoylglycerol*	Lipids	Glycerol ester	-	-
Zasp102439	C8H7N	[M+H]+	m-Aminophenylacetylene	Alkaloids	Alkaloids	-	-
Zmhn001420	C8H6O4	[M-H]-	5,7-Dihydroxy-1(3H)-isobenzofuranone	Phenolic acids	Phenolic acids	-	-
mws0866	C6H13O9P	[M-H]-	D-Glucose 6-phosphate*	Others	Saccharides	C00092	ko00500,ko00524,ko00562,ko01100,ko01110
mws0281	C6H8O7	[M-H]-	Citric Acid	Organic acids	Organic acids	C00158	ko00020,ko00250,ko00630,ko01100,ko01110,ko01200,ko01210,ko01230,ko01240
Lmbn000216	C5H8O5	[M-H]-	3-Methylmalic acid*	Organic acids	Organic acids	C06032	ko00290,ko00660,ko01100,ko01210,ko01230
Lmmn002179	C14H18O8	[M-H]-	Methyl salicylate-2-O-glucoside	Phenolic acids	Phenolic acids	-	-
mws0470	C4H6O4	[M-H]-	Methylmalonic acid	Organic acids	Organic acids	C02170	ko00240,ko00280,ko00640,ko01100
pmb0069	C7H7NO	[M+H]+	Benzamide	Phenolic acids	Phenolic acids	C09815	-
Hmcp002123	C10H8O4	[M+H]+	Isoscopoletin (6-Hydroxy-7-Methoxycoumarin)	Lignans and Coumarins	Coumarins	C18079	ko00999
pmb0374	C5H5N5	[M+H]+	2-Aminopurine	Nucleotides and derivatives	Nucleotides and derivatives	-	-
Lhmp122022	C27H28O13	[M+H]+	3-O-caffeioyl sinapyl quinic acid	Others	Others	-	-
Zmyn000083	C6H14O12P2	[M-H]-	D-Glucose 1,6-bisphosphate	Others	Saccharides	C01231	ko00500,ko01100
mws1077	C16H18O9	[M+H]+	Scopoletin-7-O-glucoside (Scopolin)	Lignans and Coumarins	Coumarins	C01527	ko00999,ko01110
pmf0139	C6H12O6	[M-H]-	D-Galactose	Others	Saccharides	C00124	ko00052,ko01100
pmb2791	C18H30O4	[M-H]-	9-Hydroperoxy-10E,12,15Z-octadecatrienoic acid	Lipids	Free fatty acids	C16321	ko00592,ko01110
pme2060	C10H13N5	[M+H]+	N6-Isopentenyladenine	Nucleotides and derivatives	Nucleotides and derivatives	C04083	ko00908,ko01110,ko04075
Lmhp003064	C14H16N2O2	[M+H]+	Cyclo(Pro-Phe)	Amino acids and derivatives	Amino acids and derivatives	C11847	-
Lmbn013410	C14H22O	[M-H]-	2,4-Di-Tert-Butylphenol*	Phenolic acids	Phenolic acids	-	-
MWS1837	C8H15NO2	[M+H]+	Tranexamic Acid	Organic acids	Organic acids	-	-
pmb0629	C22H22O11	[M+H]+	Chrysoeriol-6-C-glucoside (Isoscoparin)	Flavonoids	Flavones	C05990	-
pme0274	C6H13NO2	[M+H]+	6-Aminocaproic acid	Organic acids	Organic acids	C02378	ko01100
pme0519	C12H22O11	[M-H]-	D-Sucrose	Others	Saccharides	C00089	ko00052,ko00500,ko01100,ko01110,ko02010
pme3827	C9H11NO4	[M+H]+	3,4-Dihydroxy-L-phenylalanine (L-Dopa)	Amino acids and derivatives	Amino acids and derivatives	C00355	ko00350,ko00950,ko00965,ko01100,ko01110
ML10172161	C3H4O4	[M-H]-	Hydroxypyruvic acid	Organic acids	Organic acids	C00168	ko00260,ko00630,ko01100,ko01110,ko01200
pmb3101	C7H12O5	[M-H]-	2-Isopropylmalic Acid	Organic acids	Organic acids	C02504	ko00290,ko00620,ko01100,ko01110,ko01210,ko01230
Lmbp002309	C17H22O9	[M+H]+	Sinapaldehyde-4-O-Glucoside	Phenolic acids	Phenolic acids	-	-
Lmsn012627	C30H46O4	[M-H]-	2,3-Dihydroxyurs-12,18-dien-28-oic acid*	Terpenoids	Triterpene	-	-
Qmyp101234	C13H18O2	[M+H]+	Dehydrovomifoliol	Terpenoids	Monoterpenoids	-	-
pmb2857	C11H19NO9	[M-H]-	L-Glutamic acid-O-glycoside	Amino acids and derivatives	Amino acids and derivatives	-	-
pmn001382	C25H24O12	[M-H]-	Isochlorogenic acid A	Phenolic acids	Phenolic acids	-	-
Lmsn004970	C24H24O12	[M-H]-	3,6-Di-O-caffeoyl glucose*	Phenolic acids	Phenolic acids	-	-
mws0124	C13H14N2O3	[M+H]+	N-(3-Indolylacetyl)-L-alanine	Amino acids and derivatives	Amino acids and derivatives	-	-
MWSHY0104	C21H20O11	[M+H]+	Luteolin-7-O-glucoside (Cynaroside)	Flavonoids	Flavones	C03951	ko00944
Xmyp005654	C21H20O11	[M+H]+	Kaempferol-4'-O-glucoside	Flavonoids	Flavonols	-	-
Lhmp122018	C22H28O14	[M+H]+	3-O-caffeoyl quininyl glucoside	Others	Others	-	-
mws0117	C9H10O4	[M-H]-	Homovanillic acid; 4-Hydroxy-3-methoxyphenylacetic acid	Phenolic acids	Phenolic acids	C05582	ko00350,ko01100
mws0491	C8H11N	[M+H]+	2-Phenylethylamine	Alkaloids	Benzylphenylethylamine alkaloids	C05332	ko00360,ko01100
mad2394	C24H22O12	[M-H]-	Sinapoyl-p-coumaroyltartaric acid	Phenolic acids	Phenolic acids	-	-
Lmhp009769	C22H44NO7P	[M+H]+	LysoPE 17:1	Lipids	LPE	-	-
mws0242	C8H14O4	[M-H]-	Suberic Acid	Organic acids	Organic acids	C08278	-
pmp001198	C6H13NO2	[M+H]+	6-Deoxyfagomine	Alkaloids	Piperidine alkaloids	-	-
MWSmce165	C6H14O5	[M-H]-	L-Fucitol	Others	Saccharides	-	-
MWS4525	C6H7N5O	[M+H]+	6-O-methylguanine	Nucleotides and derivatives	Nucleotides and derivatives	-	-
ML10197929	C4H9N3O2	[M-H]-	Creatine	Organic acids	Organic acids	C00300	ko00260,ko00330,ko01100
MWStz260	C22H26N2O3	[M+H]+	Hirsuteine	Alkaloids	Plumerane	C16971	-
Lmjp002461	C27H30O16	[M+H]+	Quercetin-3-O-neohesperidoside*	Flavonoids	Flavonols	-	-
mws0038	C17H14O6	[M-H]-	5,4'-Dihydroxy-3,7-dimethoxyflavone(Kumatakenin)	Flavonoids	Flavonols	-	-
pmb0711	C27H30O16	[M+H]+	Quercetin-7-O-rutinoside*	Flavonoids	Flavonols	-	-
mws1715	C10H13N5O3	[M+H]+	Cordycepin (3'-Deoxyadenosine)	Nucleotides and derivatives	Nucleotides and derivatives	C08431	-
pmn001610	C20H36O2	[M-H]-	Eicosadienoic acid	Lipids	Free fatty acids	C16525	ko01040
Zmdn001564	C14H18N2O5	[M-H]-	γ-Glutamylphenylalanine	Amino acids and derivatives	Amino acids and derivatives	-	-
mws0677	C12H14N2O2	[M+H]+	N-Acetyl-5-hydroxytryptamine	Alkaloids	Plumerane	C00978	ko00380,ko01100,ko01110
Lsmp121707	C24H40O11	[M+H]+	Cuneataside E	Others	Others	-	-
Qatp010618	C20H22O5	[M+H]+	Lignans Machilin F	Lignans and Coumarins	Lignans	-	-
mws3133	C7H11NO4	[M+H]+	Oxaceprol	Amino acids and derivatives	Amino acids and derivatives	-	-
pmp000441	C30H46O4	[M+H]+	3-Hydroxy-11-oxours-12-en-28-oic acid (11-Keto-ursolic acid)	Terpenoids	Triterpene	-	-
Zbzp007397	C11H16O2	[M+H]+	5,6,7,7a-tetrahydro-4,4,7a-trimethyl-2(4H)-benzofuranone	Others	Others	-	-
pmb0508	C14H20N4O2	[M+H]+	p-Coumaroylagmatine	Alkaloids	Phenolamine	C04498	ko00330,ko01100
pme3017	C4H9NO2	[M+H]+	2-Aminoisobutyric acid	Organic acids	Organic acids	C03665	-
Lmhp008718	C25H48NO7P	[M+H]+	LysoPC 17:2	Lipids	LPC	-	-
pme2362	C8H8O3	[M-H]-	Mandelic acid	Phenolic acids	Phenolic acids	C01984	-
pmp001244	C14H20NO4+	[M]+	Caffeoylcholine	Alkaloids	Phenolamine	-	-
Lmsn004901	C24H48O2	[M-H]-	Tetracosanoic Acid (Lignoceric acid)	Lipids	Free fatty acids	C08320	ko01040
Lmsp102909	C19H30O7	[M+H]+	(6S,9R)-Deoxysappanol	Phenolic acids	Phenolic acids	-	-
mws0612	C10H12O4	[M-H]-	3,4-Dimethoxyphenyl acetic acid	Phenolic acids	Phenolic acids	-	-
pmb0464	C16H27NO14	[M+H]+	L-Aspartic acid-O-diglucoside	Amino acids and derivatives	Amino acids and derivatives	-	-
Lmsp003852	C29H24O16	[M+H]+	1-O-p-Coumaroyl-4,6-(S)-HHDP-β-D-glucose	Phenolic acids	Phenolic acids	-	-
MWSmce689	C19H32O2	[M+H]+	Methyl linolenate	Lipids	Free fatty acids	-	-
pmb2940	C17H22O10	[M-H]-	1-O-Glucosyl sinapate	Phenolic acids	Phenolic acids	-	-
MWSmce706	C5H8N2O2	[M+H]+	Cyclo(Ala-Gly)	Amino acids and derivatives	Amino acids and derivatives	-	-
Lmhp001732	C14H18N2O3	[M+H]+	L-Prolyl-L-Phenylalanine	Amino acids and derivatives	Amino acids and derivatives	-	-
pmb0565	C23H24O13	[M+H]+	Syringetin-3-O-glucoside	Flavonoids	Flavonols	-	-
MWSslk208	C20H30O2	[M-H]-	Kaurenoic Acid	Terpenoids	Ditepenoids	C11874	ko00904,ko01100,ko01110
Zmdp001647	C10H18N2O5	[M+H]+	γ-Glutamyl-L-valine	Amino acids and derivatives	Amino acids and derivatives	-	-
MWS3036	C5H8O5	[M-H]-	3-Hydroxyglutaric acid	Organic acids	Organic acids	-	-
Zmjp003163	C12H18O3	[M+H]+	Jasmonic acid	Organic acids	Organic acids	C08491	ko00592,ko01100,ko01110,ko04075
MWS201419	C8H17N3O3	[M+H]+	Lys-Gly	Amino acids and derivatives	Amino acids and derivatives	-	-
pmp001257	C15H29NO3	[M+H]+	Tridecanoylglycine	Amino acids and derivatives	Amino acids and derivatives	-	-
MWS201471	C15H23N3O4	[M+H]+	Lys-Tyr	Amino acids and derivatives	Amino acids and derivatives	-	-
mws0213	C5H12O5	[M-H]-	Ribitol	Others	Saccharides	C00474	ko00040,ko00740,ko01100
MWS4471	C6H10N2O4	[M-H]-	N-Alpha-Acetyl-L-Asparagine	Amino acids and derivatives	Amino acids and derivatives	-	-
MWSmce314	C8H7NO	[M+H]+	Oxindole	Alkaloids	Plumerane	-	-
MWSHY0067	C27H30O16	[M+H]+	Quercetin-3-O-rutinoside (Rutin)*	Flavonoids	Flavonols	C05625	ko00944,ko01100,ko01110
Lmhp010514	C25H48NO7P	[M+H]+	LysoPE 20:2(2n isomer)	Lipids	LPE	-	-
MWSmce607	C4H9NO3	[M+H]+	DL-Threonine	Amino acids and derivatives	Amino acids and derivatives	-	-
pmp000006	C18H16O7	[M+H]+	Eupatilin (5,7-Dihydroxy-3',4',6-Trimethoxyflavone)*	Flavonoids	Flavones	C10040	-
pmd0143	C28H58NO7P	[M+H]+	LysoPC 20:0	Lipids	LPC	-	-
Lmyn005812	C33H56O14	[M-H]-	Gingerglycolipid A	Lipids	Glycerol ester	-	-
mws1430	C30H48O	[M+H]+	Lup-20(29)-en-3-one (Lupenone)	Terpenoids	Triterpene	C16990	-
pmb0034	C10H16N2O7	[M+H]+	L-α-Glutamyl-L-Glutamic Acid	Amino acids and derivatives	Amino acids and derivatives	C01425	-
Wmln000659	C10H10O4	[M-H]-	3-Methyl-4,8-dihydroxy-3,4-dihydroisocoumarin	Phenolic acids	Phenolic acids	-	-
Cmsp003083	C26H32O11	[M+H]+	Dehydrodiconiferyl alcohol-4-O-glucoside*	Others	Others	-	-
mws0520	C11H13NO4	[M+H]+	N-Acetyl-L-tyrosine	Amino acids and derivatives	Amino acids and derivatives	-	-
Smgp006126	C21H22N2O3	[M+H]+	Vallesiachotamine	Alkaloids	Plumerane	-	-
MWS04559g	C9H11NO3	[M+H]+	3-Hydroxy-L-phenylalanine	Amino acids and derivatives	Amino acids and derivatives	-	-
pmp001053	C16H24O11	[M+H]+	Shanzhiside	Terpenoids	Monoterpenoids	C17066	-
pmp000425	C21H26N2O3	[M+H]+	Rhazimanine	Alkaloids	Plumerane	-	-
Li512115	C25H24O12	[M-H]-	Isochlorogenic acid B	Phenolic acids	Phenolic acids	C10468	-
mws4176	C12H16N2O3	[M+H]+	L-Alanyl-L-Phenylalanine	Amino acids and derivatives	Amino acids and derivatives	-	-
pmb3059	C19H28O18	[M-H]-	Quinic acid O-di-glucuronic acid	Organic acids	Organic acids	-	-
Cmqp003383	C11H11NO3	[M+H]+	Gentianamine	Alkaloids	Pyridine alkaloids	C09961	-
mws1089	C12H23O14P	[M-H]-	Sucrose-6-phosphate	Others	Saccharides	-	-
Lmtn002324	C19H28O11	[M-H]-	Benzyl-(2''-O-glucosyl)glucoside*	Phenolic acids	Phenolic acids	C17564	-
pmb0889	C18H30O2	[M+H]+	Punicic acid (9Z,11E,13Z-octadecatrienoic acid)	Lipids	Free fatty acids	C08364	-
MWS20178	C11H10O5	[M+H]+	isofraxidin	Lignans and Coumarins	Coumarins	C17480	-
mws0609	C10H12N5O7P	[M-H]-	Guanosine 3',5'-cyclic monophosphate	Nucleotides and derivatives	Nucleotides and derivatives	C00942	ko00230,ko01100
Lmfn001258	C20H20O13	[M-H]-	Maplexin D (2,4-Di-O-Galloyl-1,5-Anhydro-D-Glucitol)*	Phenolic acids	Phenolic acids	-	-
pmb3107	C15H20O10	[M-H]-	Glucosyringic Acid	Phenolic acids	Phenolic acids	-	-
Cmpk004764	C26H34O9	[M+H]+	Mascaroside II	Terpenoids	Ditepenoids	-	-
MWS201400	C16H21N3O3	[M+H]+	Val-Trp	Amino acids and derivatives	Amino acids and derivatives	-	-
Zmyn002919	C8H8O2	[M-H]-	2-Methylbenzoic acid	Phenolic acids	Phenolic acids	C07215	ko01100
pmb1912	C20H23N7O7	[M+H]+	10-Formyltetrahydrofolic Acid	Alkaloids	Alkaloids	C00234	ko00670,ko00970,ko01100,ko01200,ko01240
pma0692	C25H31N3O4	[M+H]+	N1,N10-Bis(p-coumaroyl)spermidine	Alkaloids	Phenolamine	C21169	-
mws0458	C8H8O3	[M-H]-	Vanillin; 4-Hydroxy-3-Methoxybenzaldehyde	Phenolic acids	Phenolic acids	C00755	ko00996,ko01100,ko01110
Lmlp007435	C30H28O12	[M+H]+	Isosalipurposide-6''-O-p-coumaric acid	Flavonoids	Chalcones	-	-
mws0221	C6H12N2O4S2	[M+H]+	L-Cystine	Amino acids and derivatives	Amino acids and derivatives	C00491	ko00270,ko01100,ko02010
pme1286	C14H20N6O5S	[M+H]+	S-(5'-Adenosy)-L-homocysteine	Amino acids and derivatives	Amino acids and derivatives	C00021	ko00270,ko01100,ko01230,ko01240
Hmyp002656	C11H11NO4	[M+H]+	Methyl dioxindole-3-acetate	Alkaloids	Plumerane	-	-
mws0601	C5H5NO2	[M-H]-	Pyrrole-2-carboxylic acid	Organic acids	Organic acids	C05942	ko00470
pme3184	C10H14N5O6P	[M+H]+	2'-Deoxyadenosine-5'-monophosphate	Nucleotides and derivatives	Nucleotides and derivatives	C00360	ko00230,ko01100,ko01232
Zmgn000173	C5H10O5	[M-H]-	D-Ribose	Others	Saccharides	C00121	ko00030,ko01100,ko02010
pmn001587	C18H24O12	[M-H]-	Asperulosidic acid	Terpenoids	Monoterpenoids	-	-
Zmdn002049	C21H24O11	[M-H]-	Epicatechin-4'-O-β-D-glucopyranoside	Flavonoids	Flavanols	-	-
Lmgp003989	C25H22O11	[M+H]+	Dicaffeoylshikimic acid	Phenolic acids	Phenolic acids	-	-
pmb2673	C9H9NO5	[M-H]-	6-Hydroxydopaquinone	Amino acids and derivatives	Amino acids and derivatives	-	-
pme3967	C12H17N5O5	[M+H]+	2-(Dimethylamino)guanosine	Nucleotides and derivatives	Nucleotides and derivatives	-	-
pmb2507	C5H11O7P	[M-H]-	2-Deoxyribose-1-phosphate	Nucleotides and derivatives	Nucleotides and derivatives	C00672	ko00030,ko00240,ko01100
mws1401	C7H14N2O3	[M+H]+	L-Theanine	Amino acids and derivatives	Amino acids and derivatives	C01047	-
Wafn013411	C34H58O14	[M+CH3COOH-H]-	3-Lauryl-4-(Isovaleryl)Sucrose-6'-Methylcrotonate	Others	Saccharides	-	-
Lmdn003756	C10H10O4	[M-H]-	Methyl caffeate	Phenolic acids	Phenolic acids	C10477	-
mws1595	C6H12O5	[M-H]-	D-Fucose	Others	Saccharides	C01018	-
MWS2602	C20H32O4	[M-H]-	5(S),15(S)-DiHETE; 5,15-Dihydroxy-6,8,11,13-Eicosatetraenoic Acid	Lipids	Free fatty acids	-	-
MWSslk140	C7H13NO3S	[M+H]+	N-Acetyl-L-Methionine	Amino acids and derivatives	Amino acids and derivatives	C02712	-
pmb3000	C24H24O12	[M-H]-	Chrysoeriol-7-O-(6''-acetyl)glucoside	Flavonoids	Flavones	-	-
Lmbn001467	C7H13NO3	[M-H]-	5-Acetamidopentanoic Acid	Organic acids	Organic acids	C03087	ko00310,ko01100
Qmyp101232	C13H20O3	[M+H]+	Vomifoliol	Terpenoids	Monoterpenoids	C04166	-
pme2758	C5H9NO5	[M-H]-	4-Hydroxy-L-glutamic acid	Amino acids and derivatives	Amino acids and derivatives	C03079	-
Zmhn002545	C22H24O11	[M-H]-	4-O-(6'-O-Glucosylcaffeoyl)-3,4-dihydroxybenzyl alcohol	Phenolic acids	Phenolic acids	-	-
Hmtn001120	C14H20O8	[M-H]-	5-(2-Hydroxyethyl)-2-O-glucosylphenol	Phenolic acids	Phenolic acids	-	-
Lszp210010	C15H20N2O6	[M+H]+	Tatarine	Alkaloids	Alkaloids	-	-
pme3443	C11H12O4	[M-H]-	Sinapinaldehyde	Phenolic acids	Phenolic acids	C05610	ko00940,ko01100,ko01110
Zmdp002216	C11H20N2O5	[M+H]+	L-γ-Glutamyl-L-leucine	Amino acids and derivatives	Amino acids and derivatives	-	-
pme0066	C3H7N3O2	[M-H]-	Guanidinoacetate	Alkaloids	Alkaloids	C00581	ko00260,ko00330,ko01100
Zmgn004894	C8H8O3	[M-H]-	Methyl 4-hydroxybenzoate	Phenolic acids	Phenolic acids	-	-
MWStz091	C8H12N2O2	[M+H]+	Cyclo(L-Ala-L-Pro)	Amino acids and derivatives	Amino acids and derivatives	-	-
MWS201444	C7H13N3O4	[M+H]+	Gln-Gly	Amino acids and derivatives	Amino acids and derivatives	-	-
Lmhn002574	C20H16O11	[M-H]-	Caffeoyl(p-Hydroxybenzoyl)tartaric acid	Phenolic acids	Phenolic acids	-	-
Smjp002269	C18H17NO5	[M+H]+	N-[3-(4-Hydroxyphenyl)acryloyl]-L-tyrosine	Amino acids and derivatives	Amino acids and derivatives	-	-
Qmgp102513	C26H32N2O9	[M+H]+	[Mitraphyllic acid(16→1)-β-D-glucopyranosyl ester]	Alkaloids	Plumerane	-	-
MWS0552	C15H28O2	[M-H]-	Cis-10-Pentadecenoic Acid(C15:1)	Lipids	Free fatty acids	-	-
pmb0789	C14H21NO8	[M+H]+	Pyridoxine-5'-O-glucoside	Others	Vitamin	C03996	-
pme3096	C3H5NO4	[M-H]-	Aminomalonic acid	Organic acids	Organic acids	C00872	-
mws4085	C11H12O5	[M-H]-	Sinapic acid	Phenolic acids	Phenolic acids	C00482	ko00940,ko01100,ko01110
Lmqp000329	C8H14N3O7P	[M+H]+	5-Aminoimidazole ribonucleotide	Nucleotides and derivatives	Nucleotides and derivatives	-	-
MWSmce039	C6H5NO2	[M+H]+	Isonicotinic acid	Others	Vitamin	C07446	-
Lmhp011562	C21H36O4	[M+H]+	1-α-Linolenoyl-glycerol*	Lipids	Glycerol ester	-	-
MWS4354	C11H15N5O4	[M+H]+	N6-methyladenosine	Nucleotides and derivatives	Nucleotides and derivatives	-	-
pme3083	C8H7NO3	[M-H]-	2-(Formylamino)benzoic acid	Phenolic acids	Phenolic acids	C05653	ko00380,ko01100
Lmtn002565	C14H18O9	[M-H]-	1-O-Vanilloyl-D-Glucose	Phenolic acids	Phenolic acids	C20470	-
Lbhp011920	C22H28O14	[M+H]+	Scopoletin 7-O-β-D-Sophoroside	Lignans and Coumarins	Coumarins	-	-
mws0874	C10H14N5O7P	[M-H]-	3'-Adenylic Acid	Nucleotides and derivatives	Nucleotides and derivatives	C01367	ko00230,ko01100
Xmgp006913	C20H20O5	[M+H]+	2,4,2',4'-tetrahydroxy-3'-prenylchalcone	Flavonoids	Chalcones	-	-
Lmhp008763	C21H42NO7P	[M+H]+	LysoPE 16:1(2n isomer)	Lipids	LPE	-	-
MWS2070	C10H12O3	[M-H]-	Propyl 4-hydroxybenzoate	Phenolic acids	Phenolic acids	-	-
mws0628	C7H6O2	[M-H]-	4-Hydroxybenzaldehyde	Phenolic acids	Phenolic acids	C00633	ko01100
MWS20186	C27H28O4N2	[M+H]+	Aurantiamide acetate	Alkaloids	Alkaloids	-	-
Lmzn001983	C16H24O10	[M-H]-	D-Threo-guaiacylglycerol-7-O-β-D-glucoside	Phenolic acids	Phenolic acids	-	-
mws0930	C22H34O2	[M-H]-	Docosapentaenoic acid	Lipids	Free fatty acids	C16513	ko01040
pme1194	C9H13N3O4	[M+H]+	2'-Deoxycytidine	Nucleotides and derivatives	Nucleotides and derivatives	C00881	ko00240,ko01100,ko01232,ko02010
Zmjn001813	C7H12O4	[M-H]-	Pimelic acid*	Organic acids	Organic acids	C02656	ko00780,ko01100,ko01240
mws1073	C27H30O15	[M+H]+	Apigenin-6,8-di-C-glucoside (Vicenin-2)	Flavonoids	Flavones	C10195	-
MWS201483	C14H18N2O4	[M+H]+	Phe-Hyp	Amino acids and derivatives	Amino acids and derivatives	-	-
Lmbn001181	C22H28O15	[M-H]-	Fraxetin-7,8-di-O-glucoside	Lignans and Coumarins	Coumarins	-	-
mws1080	C12H22O11	[M-H]-	Galactinol	Others	Saccharides	C01235	ko00052,ko01100
Lmtn004049	C15H20O4	[M-H]-	Abscisic acid	Organic acids	Organic acids	C06082	ko00906,ko01100,ko01110,ko04075
mws0474	C12H22O4	[M-H]-	Dodecanedioic aicd	Lipids	Free fatty acids	C02678	-
Zmhn003082	C15H18O10	[M-H]-	5-O-Galloyl-methyl quinine ester	Phenolic acids	Phenolic acids	-	-
pmb0492	C34H37N3O6	[M+H]+	N',N'',N'''-p-Coumaroyl-cinnamoyl-caffeoyl spermidine	Alkaloids	Phenolamine	-	-
Lmsp004670	C27H30O15	[M+H]+	Kaempferol-3-O-glucoside-7-O-rhamnoside*	Flavonoids	Flavonols	-	-
Lmhn002683	C22H18O11	[M-H]-	p-Coumaroylcaffeoyltartaric acid	Phenolic acids	Phenolic acids	-	-
MWS2984	C4H4N6O	[M+H]+	8-Azaguanine	Nucleotides and derivatives	Nucleotides and derivatives	-	-
Lmsn004322	C24H24O12	[M-H]-	1,6-Di-O-caffeoyl-β-D-glucose*	Phenolic acids	Phenolic acids	-	-
Lmzn106829	C30H46O3	[M-H]-	3-Oxolup-20(29)-en-28-oic acid (Betulonic acid)	Terpenoids	Triterpene	-	-
pmb0770	C20H20N2O4	[M+H]+	N-Feruloylserotonin	Alkaloids	Plumerane	-	-
Lmjp002764	C11H10O5	[M+H]+	Umckalin (7-hydroxy-5,6-dimethoxycoumarin)	Lignans and Coumarins	Coumarins	-	-
HJN055	C21H24O10	[M-H]-	Dihydrocharcone-4'-O-glucoside	Flavonoids	Chalcones	-	-
Hmcn000192	C7H14O7	[M-H]-	Sedoheptulose	Others	Saccharides	C02076	ko00710,ko01100
Smgp004660	C22H26N2O4	[M+H]+	Gambireine	Alkaloids	Plumerane	-	-
Lmmn001294	C14H20O9	[M-H]-	Koaburaside	Phenolic acids	Phenolic acids	-	-
Lmsp004450	C20H22O6	[M+H]+	Dehydrodiconiferyl alcohol	Lignans and Coumarins	Lignans	-	-
pmf0293	C18H38O	[M-H]-	1-Octadecanol	Lipids	Free fatty acids	-	-
MWSmce613	C14H26N4O11P2	[M+H]+	Citicoline	Nucleotides and derivatives	Nucleotides and derivatives	C00307	ko00564,ko01100
MWS04448	C10H17NO5	[M+H]+	Suberylglycine	Amino acids and derivatives	Amino acids and derivatives	-	-
mws1350	C9H10O4	[M-H]-	Syringaldehyde; 4-Hydroxy-3,5-Dimethoxybenzaldehyde	Phenolic acids	Phenolic acids	-	-
pme3186	C3H7O6P	[M-H]-	DL-Glyceraldehyde-3-phosphate	Organic acids	Organic acids	C00661	-
Zmcn102810	C24H20O9	[M-H]-	Cinchonain 1a	Others	Others	-	-
Lmsp004166	C27H30O16	[M+H]+	Quercetin-3-O-glucoside-7-O-rhamnoside*	Flavonoids	Flavonols	-	-
pmp000238	C26H28O15	[M+H]+	Luteolin-6-C-arabinoside-7-O-glucoside	Flavonoids	Flavones	-	-
Cmpk003885	C26H40O9	[M+H]+	Villanovane I	Terpenoids	Ditepenoids	-	-
pmb0736	C23H24O12	[M+H]+	tricin-7-O-Glucoside	Flavonoids	Flavones	-	-
Lmbn002072	C7H12O4	[M-H]-	2-Propylsuccinic acid*	Organic acids	Organic acids	C16657	-
pmb2979	C25H26O14	[M-H]-	Hesperetin-7-O-(6''-malonyl)glucoside	Flavonoids	Flavanones	-	-
Lmzn006795	C30H46O3	[M-H]-	3-Oxours-12-en-28-oic acid (Ursonic acid)	Terpenoids	Triterpene	-	-
Hmln003605	C30H48O6	[M-H]-	2,3,19,23-Tetrahydroxyurs-12-ene-28-oic acid (Myrianthic acid)	Terpenoids	Triterpene	-	-
mws4134	C20H32N6O12S2	[M-H]-	Oxiglutatione	Amino acids and derivatives	Amino acids and derivatives	C00127	ko00480,ko01100,ko01240
Lskp211441	C36H58O11	[M+H]+	2,3,19,23-Tetrahydroxyolean-12-en-28-oic acid-28-O-glucosyl ester (Arjunglucoside I)	Terpenoids	Triterpene Saponin	-	-
Lmdn001560	C15H22O9	[M-H]-	6-DeoxyCatalpol	Terpenoids	Monoterpenoids	-	-
pme0183	C5H5N5O	[M+H]+	Isoguanine	Nucleotides and derivatives	Nucleotides and derivatives	-	-
mws0263	C5H7NO3	[M-H]-	5-Oxo-L-Proline	Amino acids and derivatives	Amino acids and derivatives	C01879	ko00480,ko01100
Lmhp009190	C33H58O14	[M+H]+	2-Linoleoylglycerol-1,3-di-O-glucoside*	Lipids	Glycerol ester	-	-
pmp000786	C18H16O7	[M+H]+	Eupatorin; 3',5-Dihydroxy-4',6,7-Trimethoxyflavone*	Flavonoids	Flavones	-	-
Zbqn008291	C30H50O4	[M-H]-	3,13,15-Trihydroxyoleanane-12-one	Terpenoids	Triterpene	-	-
pmb2657	C10H18N4O6	[M-H]-	Argininosuccinic acid	Organic acids	Organic acids	C03406	ko00220,ko00250,ko01100,ko01110,ko01230
pmb0786	C6H13NO5	[M+H]+	D-Glucosamine	Others	Saccharides	C00329	ko00520,ko01100,ko01250
MWSmce040	C8H8O3	[M+H]+	Isovanillin	Phenolic acids	Phenolic acids	-	-
mws0939	C8H10N4O3	[M+H]+	1,3,7-Trimethyluric acid	Organic acids	Organic acids	C16361	ko00232
Lhmp122205	C18H20O4	[M+H]+	5-O-Methyllatifolin	Others	Others	-	-
mws0248	C9H12N2O6	[M-H]-	Uridine	Nucleotides and derivatives	Nucleotides and derivatives	C00299	ko00240,ko01100,ko01232,ko02010
pmn001710	C24H26O13	[M-H]-	Rosmarinic acid-3'-O-glucoside	Phenolic acids	Phenolic acids	-	-
Hmgp002189	C22H22O11	[M+H]+	Hispidulin-7-O-Glucoside	Flavonoids	Flavones	C17762	-
MWSmce190	C6H13NO3	[M+H]+	4-Hydroxy-L-Isoleucine	Amino acids and derivatives	Amino acids and derivatives	-	-
pmb0532	C10H13N4O8P	[M+H]+	Inosine 5'-monophosphate	Nucleotides and derivatives	Nucleotides and derivatives	C00130	ko00230,ko01100,ko01110,ko01232,ko01240
pme0500	C18H32O16	[M-H]-	D-Melezitose	Others	Saccharides	C08243	-
Wafn002874	C22H28O14	[M-H]-	4-O-(4'-O-alpha-D-Glucopyranosyl)caffeoylquinic acid	Phenolic acids	Phenolic acids	-	-
Lmhn002895	C23H20O12	[M-H]-	Feruloylcaffeoyltartaric acid	Phenolic acids	Phenolic acids	-	-
Hmcp001824	C12H8N2O2	[M+H]+	Ailanindole	Alkaloids	Plumerane	-	-
Lmfn001344	C20H20O13	[M-H]-	Maplexin C (2,3-Di-O-Galloyl-1,5-Anhydro-D-Glucitol)*	Phenolic acids	Phenolic acids	-	-
pmb0545	C23H25O11+	[M]+	Rosinidin-3-O-glucoside	Flavonoids	Anthocyanidins	-	-
pme0253	C8H15NO3	[M+H]+	N-Acetyl-L-leucine	Amino acids and derivatives	Amino acids and derivatives	C02710	-
Lmhn003802	C26H26O14	[M-H]-	Sinapoylsinapoyltartaric acid	Phenolic acids	Phenolic acids	-	-
Lmqn008975	C21H39O7P	[M-H]-	PA(18:2/0:0)	Lipids	Glycerol ester	-	-
Hmqp006221	C19H34O3	[M+H]+	13-Hydroxy-9Z,11E-octadecadienoic acid	Lipids	Free fatty acids	-	-
pme3174	C9H14N3O8P	[M+H]+	Cytidine 5'-monophosphate(Cytidylic acid)	Nucleotides and derivatives	Nucleotides and derivatives	C00055	ko00240,ko01100,ko01232
mws0061	C21H20O12	[M-H]-	Quercetin-3-O-galactoside (Hyperin)	Flavonoids	Flavonols	C10073	-
MWSmce587	C9H10O4	[M+H]+	2,6-Dimethoxybenzoic acid	Phenolic acids	Phenolic acids	-	-
Lmtp003677	C27H30O17	[M+H]+	Quercetin-3-O-sophoroside (Baimaside)	Flavonoids	Flavonols	C12667	ko00944,ko01110
pmb0962	C10H22N2O4	[M+H]+	L-Lysine-Butanoic Acid	Amino acids and derivatives	Amino acids and derivatives	-	-
pme0256	C5H4N4O2	[M-H]-	Xanthine	Nucleotides and derivatives	Nucleotides and derivatives	C00385	ko00230,ko00232,ko01100,ko01110,ko01232
pmb0108	C19H18O8	[M+H]+	Feruloyl syringic acid	Phenolic acids	Phenolic acids	-	-
mws0655	C8H10NO6P	[M-H]-	Pyridoxal-5'-phosphate	Others	Vitamin	C00018	ko00730,ko00750,ko01100,ko01240
pmp000440	C30H46O4	[M+H]+	Uncargenin D	Terpenoids	Triterpene	-	-
Qmwp111506	C21H29NO	[M+H]+	1-Methyl-2-[(Z)-6-undecyl]-4(1H)-quinolone	Alkaloids	Alkaloids	-	-
pma6640	C22H22O12	[M+H]+	3'-O-Methyltricetin-7-O-glucoside	Flavonoids	Flavones	-	-
Cmjn004337	C18H26O10	[M-H]-	Benzyl-(2''-O-xylosyl)glucoside	Phenolic acids	Phenolic acids	-	-
mws0262	C4H6O6	[M-H]-	L-Tartaric acid	Organic acids	Organic acids	C00898	ko00630,ko01100
Qmgp102439	C26H30N2O8	[M+H]+	Rhynchophylloside J	Alkaloids	Plumerane	-	-
mws0636	C18H20N2O3	[M+H]+	L-Phenylalanyl-L-phenylalanine	Amino acids and derivatives	Amino acids and derivatives	-	-
mws0232	C17H20N4O6	[M+H]+	Riboflavin (Vitamin B2)	Others	Vitamin	C00255	ko00740,ko01100,ko01110,ko01240,ko02010
Lmcp000611	C5H9N3O2	[M+H]+	2-Amino-4,5-dihydro-1H-imidazole-4-acetic acid	Alkaloids	Alkaloids	-	-
HJN110	C30H48O3	[M-H]-	3-Hydroxylup-20(29)-en-28-oic acid (Betulinic acid)	Terpenoids	Triterpene	C08619	-
Lmbp003825	C15H16O8	[M+H]+	Skimmin (7-Hydroxycoumarin-7-O-glucoside)	Lignans and Coumarins	Coumarins	-	-
Lcgp000245	C25H32O10	[M+H]+	dihydrodehydrodiconiferyl alcohol-9-O-β-D-xylopyranoside	Lignans and Coumarins	Lignans	-	-
Lmmn009170	C30H48O3	[M-H]-	Mangiferolic acid	Terpenoids	Triterpene	-	-
Lazp003370	C25H32O12	[M+H]+	Nagilactone C glucoside	Terpenoids	Ditepenoids	-	-
MWSmce466	C8H8O2	[M-H]-	4-Hydroxyacetophenone	Phenolic acids	Phenolic acids	C10700	ko01100
Lmmp010562	C24H38O4	[M+H]+	Diisooctyl Phthalate*	Phenolic acids	Phenolic acids	C14577	-
mws4174	C8H15NO6	[M+H]+	N-Acetyl-D-mannosamine	Others	Saccharides	C00645	ko00520,ko01100,ko01250
Zmjn014062	C30H48O3	[M-H]-	3-Hydroxydammara-21-oic acid 21,23-lactone	Terpenoids	Triterpene	-	-
pmb3099	C4H11O4P	[M-H]-	Diethyl phosphate	Organic acids	Organic acids	C06608	-
pme2693	C6H14N2O	[M+H]+	N-Acetylputrescine	Alkaloids	Alkaloids	C02714	ko00330,ko01100
Qmgp102418	C21H26N2O4	[M+H]+	Uncarialin J	Alkaloids	Plumerane	-	-
mws0091	C21H20O12	[M-H]-	Quercetin-3-O-glucoside (Isoquercitrin)	Flavonoids	Flavonols	C05623	ko00944,ko01100,ko01110
Hmjp002999	C28H32O16	[M+H]+	Isorhamnetin-3-O-rutinoside (Narcissin)	Flavonoids	Flavonols	-	-
pmn001423	C19H30O8	[M-H]-	Roseoside	Others	Others	-	-
MWS2069	C8H10O2	[M+H]+	2-Methoxy-4-methylphenol	Phenolic acids	Phenolic acids	-	-
pmb0725	C33H32O15	[M+H]+	Tricin-7-O-(2''-feruloyl)glucoside	Flavonoids	Flavones	-	-
Hmlp000935	C8H11NO2	[M+H]+	Vanillylamine	Alkaloids	Phenolamine	C16666	ko00996,ko01100,ko01110
mws0011	C17H24O9	[M-H]-	Syringin	Phenolic acids	Phenolic acids	C01533	ko00940
HX1341	C9H6O3	[M+H]+	7-hydroxy-2H-1-benzopyran-2-one	Lignans and Coumarins	Coumarins	-	-
mws4053	C30H48O3	[M-H]-	3-Hydroxyurs-12-en-28-oic acid (Ursolic acid)	Terpenoids	Triterpene	C08988	-
Lmwp011196	C24H38O4	[M+H]+	Bis(2-ethylhexyl)phthalate*	Phenolic acids	Phenolic acids	C03690	-
MWS1854	C6H7NO	[M+H]+	4-Aminophenol	Alkaloids	Phenolamine	C02372	-
MA10039641	C12H22O11	[M-H]-	Lactobiose	Others	Saccharides	C00243	ko00052,ko01100,ko02010
Hmdn006685	C30H48O3	[M-H]-	3,4-Cycloopen-cycloaltin-4(29),25-diene-24(S)-hydroxy-3-carboxylic acid	Terpenoids	Triterpene	-	-
pmb3317	C16H20O10	[M-H]-	Quinacyl syringic acid	Phenolic acids	Phenolic acids	-	-
Hmbp002333	C17H22O10	[M+H]+	10-Dehydrogeniposide	Terpenoids	Sesquiterpenoids	-	-
Lmbn006032	C15H10O7	[M-H]-	Hypolaetin	Flavonoids	Flavones	C10078	-
MWS201388	C9H15N3O5	[M+H]+	Asn-Hyp	Amino acids and derivatives	Amino acids and derivatives	-	-
Lmsp004632	C15H10O6	[M+H]+	Scutellarein (5,6,7,4'-Tetrahydroxyflavone)	Flavonoids	Flavones	C10184	-
Hmln002355	C27H34O12	[M-H]-	5'-Methoxymatairesinoside	Lignans and Coumarins	Lignans	-	-
Smgp004866	C22H26N2O4	[M+H]+	Isocorynoxeine*	Alkaloids	Plumerane	-	-
pmp000426	C22H26N2O3	[M+H]+	Geissoschizine methyl ether	Alkaloids	Plumerane	-	-
zjgp122320	C9H6O3	[M+H]+	6-hydroxycoumarin	Others	Others	-	-
Zmzn000078	C3H7O6P	[M-H]-	Dihydroxyacetone phosphate	Others	Saccharides	C00111	ko00010,ko00040,ko00051,ko00052,ko00561,ko00562,ko00564,ko00640,ko00710,ko00760,ko01100,ko01110,ko01200,ko01230
MWS5209	C5H11NO2	[2M+H]+	N-Methyl-α-aminoisobutyric acid	Amino acids and derivatives	Amino acids and derivatives	-	-
Hmcn001884	C21H20O12	[M-H]-	6-Hydroxyluteolin 5-glucoside	Flavonoids	Flavones	-	-
mws0856	C21H20O12	[M-H]-	Quercetin-4'-O-glucoside (Spiraeoside)	Flavonoids	Flavonols	-	-
Hmbn002692	C22H30O14	[M-H]-	6'-O-Feruloyl-D-sucrose	Phenolic acids	Phenolic acids	-	-
Lmhp010573	C27H48O9	[M+H]+	1-Linoleoylglycerol-3-O-glucoside*	Lipids	Glycerol ester	-	-
pma0702	C29H39N3O8	[M+H]+	N1,N8-Bis(sinapoyl)spermidine	Alkaloids	Phenolamine	C21170	-
Qmgp102407	C20H22N2O4	[M+H]+	Mitraphyllic acid	Alkaloids	Plumerane	-	-
MWS1983	C12H24O11	[M-H]-	Maltitol	Others	Saccharides	-	-
mws0264	C12H22O11	[M-H]-	D-Trehalose	Others	Saccharides	C01083	ko00500,ko01100,ko01110,ko02010
mws1526	C16H22O9	[M+H]+	sweroside	Terpenoids	Monoterpenoids	C17071	-
pme2433	C4H11NO2	[M+H]+	Diethanolamine	Alkaloids	Alkaloids	C06772	ko00564
MWSHY0106	C15H10O8	[M+H]+	Myricetin	Flavonoids	Flavonols	-	-
mws1333	C12H22O11	[M-H]-	Melibiose	Others	Saccharides	C05402	ko00052,ko01100,ko02010
mws0704	C2H8NO4P	[M-H]-	O-Phosphorylethanolamine	Alkaloids	Alkaloids	C00346	ko00563,ko00564,ko00600,ko01100
Wbmn009020	C20H26O3	[M-H]-	7-Oxodehydroabietic acid	Terpenoids	Ditepenoids	-	-
Zmjn003003	C9H10O4	[M-H]-	3,4-Dimethoxybenzoic acid; Veratric acid	Phenolic acids	Phenolic acids	-	-
Zmpn002553	C15H16O9	[M-H]-	Cichoriin	Lignans and Coumarins	Coumarins	C09206	-
Lmbn001162	C15H16O9	[M-H]-	Esculetin-7-O-glucoside	Lignans and Coumarins	Coumarins	-	-
Cmyn001328	C15H16O9	[M-H]-	Daphnin	Lignans and Coumarins	Coumarins	C01421	-
pmp000253	C12H16O4	[M-H2O+H]+	Senkyunolide H	Others	Lactones	-	-
pma0110	C18H22O10	[M+H]+	4-O-Sinapoylquinic acid	Phenolic acids	Phenolic acids	-	-
pmb1096	C8H7N	[M+H]+	Indole	Alkaloids	Plumerane	C00463	ko00380,ko00400,ko00402,ko01100,ko01110
Hmtp001407	C19H25NO10	[M+H]+	4-O-[Apiosyl(1→6)glucosyl]phenylacetonitrile	Alkaloids	Phenolamine	-	-
mws1329	C21H20O12	[M-H]-	Quercetin-7-O-glucoside	Flavonoids	Flavonols	C12639	-
Lmsn003628	C23H32O15	[M-H]-	6'-O-Sinapoylsucrose	Phenolic acids	Phenolic acids	-	-
MWS1875	C10H8O	[M-H]-	2-Naphthol*	Phenolic acids	Phenolic acids	C11713	-
pmb0819	C10H8N2	[M+H]+	3-Indoleacetonitrile	Alkaloids	Plumerane	C02938	ko00380,ko01100
pmn001672	C23H32O15	[M-H]-	Furanofructosyl-α-D-(3-mustard acyl)glucoside	Phenolic acids	Phenolic acids	-	-
pme0434	C30H26O12	[M-H]-	Procyanidin B2	Tannins	Proanthocyanidins	C17639	-
MWS201429	C8H16N2O4S	[M+H]+	Met-Ser	Amino acids and derivatives	Amino acids and derivatives	-	-
HX1365	C9H6O2	[M+H]+	Coumarin	Lignans and Coumarins	Coumarins	C05851	ko00999,ko01110
MWS3165	C10H15NO5	[M+H]+	3-Methoxy-L-Tyrosine	Amino acids and derivatives	Amino acids and derivatives	-	-
Qmgp102408	C21H26N2O3	[M+H]+	Rhynchophyllionium B	Alkaloids	Plumerane	-	-
pmb0680	C36H36O17	[M+H]+	Vitexin-7-O-(6''-p-coumaroyl)glucoside	Flavonoids	Flavones	-	-
Zmyn005026	C18H36O2	[M-H]-	16-Methylheptadecanoic acid	Lipids	Free fatty acids	C20356	-
mws1489	C18H36O2	[M-H]-	Stearic Acid	Lipids	Free fatty acids	C01530	ko00061,ko01040,ko01100
pmp001064	C28H38O12	[M+H]+	6'-O-Sinapoyljasminoside B	Terpenoids	Monoterpenoids	-	-
Hmbn004734	C29H44O4	[M-H]-	3,23-Dihydroxy-30-noroleana-12,20(29)-dien-28-oic acid (30-Norhederagenin)	Terpenoids	Triterpene	-	-
MWSHY0080	C27H30O15	[M+H]+	Luteolin-7-O-neohesperidoside (Lonicerin)	Flavonoids	Flavones	C12630	ko00944
Smnn002694	C19H28O11	[M-H]-	Osmanthuside H[2-(4-Hydroxyphenyl)ethyl-β-D-apiosyl-(1→6)-β-D-glucoside]	Phenolic acids	Phenolic acids	-	-
Hmgp002036	C22H22O12	[M+H]+	Nepetin-7-O-glucoside	Flavonoids	Flavones	-	-
pme2024	C10H12N2O	[M+H]+	Serotonin	Alkaloids	Plumerane	C00780	ko00380,ko01100,ko01110
MWS201430	C9H18N2O4S	[M+H]+	Met-Thr	Amino acids and derivatives	Amino acids and derivatives	-	-
Zmhn004909	C21H18O13	[M-H]-	3,4-Digalloylshikimic acid	Phenolic acids	Phenolic acids	-	-
Hmqp000191	C18H32O16	[M+H]+	Planteose	Others	Saccharides	C03848	-
pmn001583	C27H30O16	[M-H]-	Quercetin-3-O-robinobioside	Flavonoids	Flavonols	-	-
Lmmn002274	C26H34O11	[M-H]-	Isolariciresinol-9'-O-glucoside	Lignans and Coumarins	Lignans	-	-
Lmap102914	C19H18O4	[M+H]+	Coniferyl cinnamate	Lignans and Coumarins	Lignans	-	-
Qmgp102420	C22H26N2O4	[M+H]+	Uncarialin C	Alkaloids	Plumerane	-	-
pmb0530	C21H27N7O14P2	[M+H]+	Nicotinic acid adenine dinucleotide	Nucleotides and derivatives	Nucleotides and derivatives	C00003	ko00190,ko00730,ko00760,ko01100,ko01240
HJAP154	C23H16O11	[M+H]+	Galloylisorhamnetin	Flavonoids	Flavonols	-	-
pme2125	C18H32O16	[M-H]-	Raffinose	Others	Saccharides	C00492	ko00052,ko01100,ko02010
Lmmn001643	C9H8O3	[M-H]-	2-Hydroxycinnamic acid*	Phenolic acids	Phenolic acids	C01772	ko00360,ko00999,ko01100,ko01110
MWSmce248	C9H8O3	[M-H]-	3-Hydroxycinnamic Acid*	Phenolic acids	Phenolic acids	C12621	ko00360,ko01100
pmb0952	C12H17N4OS+	[M]+	Thiamine (Vitamin B1)	Others	Vitamin	C00378	ko00730,ko01100,ko01240,ko02010,ko04122
pmp000252	C12H16O4	[M-H2O+H]+	Senkyunolide I	Others	Lactones	-	-
Lmtn003096	C26H36O11	[M-H]-	Secoisolariciresinol 4-O-glucoside	Lignans and Coumarins	Lignans	-	-
mws0192	C4H6O4	[M-H]-	Succinic acid	Organic acids	Organic acids	C00042	ko00020,ko00190,ko00250,ko00310,ko00350,ko00360,ko00620,ko00630,ko00640,ko00650,ko00760,ko00920,ko01100,ko01110,ko01200
pmn001695	C16H20O10	[M-H]-	Trihydroxycinnamoylquinic acid	Phenolic acids	Phenolic acids	-	-
mws0236	C2H7NO3S	[M-H]-	2-Aminoethanesulfonic acid	Organic acids	Organic acids	C00245	ko00430,ko00920,ko01100,ko02010
MWS201421	C14H20N2O3S	[M+H]+	Met-Phe	Amino acids and derivatives	Amino acids and derivatives	-	-
mws1589	C18H32O16	[M-H]-	D-Panose	Others	Saccharides	C00713	-
Lmhn001477	C13H12O9	[M-H]-	2-Caffeoyl-L-tartaric acid (Caftaric acid)	Phenolic acids	Phenolic acids	-	-
MWSslk254	C27H30O15	[M+H]+	Kaempferol-3-O-glucorhamnoside*	Flavonoids	Flavonols	-	-
MWSmce707	C6H12O3	[M+H]+	Ethyl 3-hydroxybutyrate	Organic acids	Organic acids	-	-
Lmsn000381	C12H22O11	[M-H]-	D-Maltose	Others	Saccharides	C01971	-
Lmdp002381	C11H14O5	[M+H]+	Genipin	Terpenoids	Monoterpenoids	C09780	-
mws2220	C22H18O11	[M-H]-	Gallocatechin 3-O-gallate	Flavonoids	Flavanols	-	-
pme1598	C22H24O11	[M-H]-	Hesperetin-5-O-glucoside	Flavonoids	Flavanones	-	-
Lmfn001337	C27H24O18	[M-H]-	1,2,3-Tri-O-galloyl-β-D-glucose	Phenolic acids	Phenolic acids	-	-
