# Supplementary material for: A Systematic Analysis of the Correlation between Flavor Active Differential Metabolites and Multiple Bean Ripening Stages of Coffea arabica L
Source: Molecules. 2023 Dec 28;29(1):180. doi: 10.3390/molecules29010180 (PMC10779739; doi:10.3390/molecules29010180)
Supplement: Supplementary file 1 [file molecules-29-00180-s001.zip › Table S2.xlsx]

## Sheet: Sheet1
Table S2: Identification of taste indicators using UPLC-MS/MS.
Index	Compounds	Class I	Class II	GF-1	GF-2	GF-3	ROF-1	ROF-2	ROF-3	BRF-1	BRF-2	BRF-3	PRF-1	PRF-2	PRF-3	PBF-1	PBF-2	PBF-3	QC01	QC02	QC03	cpd_ID	kegg_map
mws2218	Caffeine	Alkaloids	Alkaloids	8.60864e+06	8.46612e+06	8.79526e+06	9.67294e+06	8.5312e+06	8.11124e+06	8.57973e+06	8.81279e+06	8.29348e+06	9.33871e+06	9.11438e+06	1.04268e+07	9.21334e+06	8.15684e+06	9.32695e+06	7.62815e+06	7.98051e+06	7.88962e+06	C07481	ko00232,ko01100,ko01110
pme3459	Cafestol	Terpenoids	Ditepenoids	156233	127738	132387	143561	151167	125829	96241.2	103978	100255	139221	189999	208313	118460	137721	134356	142049	128867	139464	C09066	-
pme2268	Trigonelline	Alkaloids	Pyridine alkaloids	2.04591e+06	2.1306e+06	2.15225e+06	1.66474e+06	2.04097e+06	1.94766e+06	1.94742e+06	1.86592e+06	1.98871e+06	1.55155e+06	1.72117e+06	1.76306e+06	1.82166e+06	1.88564e+06	1.66168e+06	1.48103e+06	1.35722e+06	1.32215e+06	C01004	ko00760
pme1816	Neochlorogenic acid (5-O-Caffeoylquinic acid)*	Phenolic acids	Phenolic acids	3.11842e+07	3.01208e+07	2.99661e+07	3.64995e+07	3.40217e+07	3.66406e+07	3.77681e+07	38729217	4.03718e+07	3.50691e+07	3.93425e+07	3.82498e+07	4.26735e+07	3.02913e+07	4.23621e+07	3.93383e+07	4.09019e+07	4.02728e+07	C17147	-
mws2108	Cryptochlorogenic acid (4-O-Caffeoylquinic acid)*	Phenolic acids	Phenolic acids	2.29694e+06	2.05197e+06	1.8588e+06	2.35251e+06	2.14026e+06	2.36246e+06	2.57753e+06	2.49418e+06	2.57519e+06	2.3686e+06	2.5964e+06	2.66887e+06	2.62386e+06	1.93319e+06	2.73795e+06	2.62341e+06	2.73528e+06	2.71812e+06	-	-
mws0178	Chlorogenic acid (3-O-Caffeoylquinic acid)*	Phenolic acids	Phenolic acids	1.79334e+06	1.85712e+06	1.71086e+06	2.20026e+06	1.88429e+06	1.99175e+06	2.20139e+06	2.3571e+06	2.36965e+06	2.02114e+06	2.13534e+06	2.29044e+06	2.25806e+06	1.75122e+06	2.40709e+06	2.38251e+06	2.43425e+06	2.23115e+06	C00852	ko00940,ko00941,ko00945,ko01110
pmn001382	Isochlorogenic acid A	Phenolic acids	Phenolic acids	9.9342e+06	8.98976e+06	7.6448e+06	1.02671e+07	9.21873e+06	8.99447e+06	9.17664e+06	9.01698e+06	7.93971e+06	8.75842e+06	7.85861e+06	9.00445e+06	9.55609e+06	7.10106e+06	1.00557e+07	7.38525e+06	9.51381e+06	8.08314e+06	-	-
Li512115	Isochlorogenic acid B	Phenolic acids	Phenolic acids	8.27904e+06	4.57536e+06	6.37114e+06	7.02675e+06	5.33745e+06	6.02629e+06	5.31162e+06	5.16697e+06	6.02427e+06	6.50406e+06	5.94229e+06	6.20893e+06	5.32933e+06	4.6542e+06	8.47785e+06	5.48184e+06	4.78873e+06	3.99773e+06	C10468	-
MWSmce328	Isochlorogenic acid C*	Phenolic acids	Phenolic acids	1.19e+07	1.24924e+07	1.17317e+07	1.23526e+07	1.10664e+07	1.1125e+07	1.0926e+07	9.52545e+06	1.33381e+07	1.12319e+07	1.15815e+07	9.82905e+06	1.36018e+07	1.0308e+07	9.26907e+06	1.25214e+07	1.02232e+07	1.1475e+07	-	-
pme0519	D-Sucrose	Others	Saccharides	8.79106e+06	2.34867e+06	4.52501e+06	9.93943e+06	6.95887e+06	8.62833e+06	1.62414e+07	1.63742e+07	1.24485e+07	5.25157e+06	8.54717e+06	1.20397e+07	8.20398e+06	1.01631e+06	1.02175e+07	1.0921e+07	1.17181e+07	9.08164e+06	C00089	ko00052,ko00500,ko01100,ko01110,ko02010
mws1164	D-Fructose	Others	Saccharides	1.74865e+06	1.55079e+06	2.03802e+06	2.95612e+06	2.348e+06	2.60448e+06	2.33661e+06	1.94241e+06	2.4524e+06	1.11017e+07	1.14408e+07	1.12489e+07	7.88135e+06	8.73192e+06	7.42318e+06	5.24616e+06	5.06395e+06	5.21344e+06	C05003	-
pme0014	L-Glutamic acid	Amino acids and derivatives	Amino acids and derivatives	1.18189e+07	1.2266e+07	1.30136e+07	7.83913e+06	1.34172e+07	1.3774e+07	2.02008e+07	1.826e+07	1.78778e+07	2.40642e+07	2.46886e+07	3.07586e+07	2.19313e+07	2.03864e+07	2.28078e+07	2.07215e+07	1.97811e+07	1.83083e+07	C00025	ko00220,ko00250,ko00330,ko00332,ko00340,ko00430,ko00470,ko00480,ko00524,ko00630,ko00650,ko00660,ko00860,ko00910,ko00970,ko01100,ko01110,ko01200,ko01210,ko01230,ko01240,ko02010
pme3011	γ-Aminobutyric acid	Organic acids	Organic acids	1.03764e+07	9.00209e+06	9.72639e+06	9.13647e+06	1.02874e+07	9.03951e+06	1.11016e+07	1.20136e+07	1.15369e+07	1.6864e+07	1.76102e+07	1.58537e+07	1.12325e+07	1.05863e+07	1.1558e+07	1.16815e+07	1.04263e+07	1.04377e+07	C00334	ko00250,ko00330,ko00410,ko00650,ko00760,ko01100
pme0021	L-Phenylalanine	Amino acids and derivatives	Amino acids and derivatives	2.91734e+07	2.72161e+07	2.68435e+07	4.2199e+07	3.06407e+07	2.95411e+07	2.77232e+07	2.55855e+07	2.70004e+07	3.40677e+07	3.24259e+07	3.46843e+07	3.10365e+07	2.05088e+07	3.12545e+07	2.8134e+07	2.78704e+07	2.78712e+07	C00079	ko00360,ko00400,ko00460,ko00470,ko00940,ko00960,ko00966,ko00970,ko00996,ko00999,ko01100,ko01110,ko01210,ko01230,ko02010
mws0250	L-Tyrosine	Amino acids and derivatives	Amino acids and derivatives	1.98202e+06	1.77765e+06	2.07859e+06	2.38078e+06	1.84543e+06	1.94241e+06	1.77481e+06	1.96202e+06	1.92433e+06	1.32483e+06	1.06319e+06	1.24655e+06	1.26632e+06	1.09799e+06	1.38054e+06	1.54723e+06	1.36755e+06	1.23327e+06	C00082	ko00130,ko00261,ko00350,ko00360,ko00400,ko00460,ko00730,ko00940,ko00950,ko00965,ko00966,ko00970,ko00999,ko01100,ko01110,ko01210,ko01230,ko01240
MWSmce119	L-Arginine	Amino acids and derivatives	Amino acids and derivatives	2.62783e+07	2.36952e+07	3.20952e+07	3.4393e+07	1.76456e+07	1.97039e+07	1.86772e+07	2.87486e+07	2.81877e+07	2.9545e+07	1.94001e+07	2.7505e+07	2.98032e+07	2.14772e+07	2.35181e+07	3.06267e+07	3.32126e+07	2.92997e+07	C00062	ko00220,ko00261,ko00330,ko00470,ko00970,ko01100,ko01110,ko01230,ko02010
mws0256	L-Valine	Amino acids and derivatives	Amino acids and derivatives	7.1303e+06	7.30788e+06	7.65087e+06	7.10424e+06	7.50029e+06	7.728e+06	6.65471e+06	6.11472e+06	6.21976e+06	6.44733e+06	6.70666e+06	6.39535e+06	6.0005e+06	5.40271e+06	5.64988e+06	5.55246e+06	5.45004e+06	4.94762e+06	C00183	ko00280,ko00290,ko00311,ko00460,ko00770,ko00966,ko00970,ko01100,ko01110,ko01210,ko01230,ko01240,ko02010
pme1210	L-Methionine	Amino acids and derivatives	Amino acids and derivatives	4.70375e+06	3.89608e+06	4.22563e+06	5.08163e+06	5.31649e+06	5.56032e+06	4.39423e+06	4.23363e+06	4.57409e+06	4.44078e+06	3.47313e+06	3.76539e+06	4.25284e+06	2.55581e+06	4.40192e+06	4.76193e+06	4.24084e+06	4.67035e+06	C00073	ko00270,ko00470,ko00966,ko00970,ko00999,ko01100,ko01110,ko01210,ko01230,ko01240
mws0219	L-Aspartic Acid	Amino acids and derivatives	Amino acids and derivatives	7.34379e+06	4.95062e+06	4.73683e+06	7.26435e+06	5.4935e+06	6.5137e+06	6.22682e+06	5.8471e+06	5.77741e+06	4.35855e+06	4.10708e+06	5.25211e+06	4.59915e+06	3.32655e+06	4.79533e+06	5.75581e+06	5.25269e+06	5.03138e+06	C00049	ko00220,ko00250,ko00260,ko00261,ko00270,ko00300,ko00340,ko00410,ko00460,ko00470,ko00710,ko00760,ko00770,ko00970,ko00999,ko01100,ko01110,ko01200,ko01210,ko01230,ko01240,ko02010
mws0001	L-Asparagine	Amino acids and derivatives	Amino acids and derivatives	1.39998e+07	1.14933e+07	1.19182e+07	8.48951e+06	8.44204e+06	8.15509e+06	4.32755e+06	6.50009e+06	6.26269e+06	2.79928e+06	3e+06	3.38372e+06	3.36381e+06	3.83257e+06	3.40917e+06	6.53543e+06	5.50092e+06	5.59024e+06	C00152	ko00250,ko00460,ko00970,ko01100,ko01110,ko01230
mws0254	L-Histidine	Amino acids and derivatives	Amino acids and derivatives	3.31218e+06	3.04397e+06	2.53714e+06	1.28253e+06	2.49035e+06	2.81477e+06	2.24141e+06	2.37123e+06	2.63247e+06	2.20974e+06	2.43241e+06	1.74474e+06	1.84871e+06	2.12669e+06	1.67241e+06	2.1746e+06	2.1975e+06	1.84531e+06	C00135	ko00340,ko00410,ko00470,ko00970,ko01100,ko01110,ko01230,ko02010
mws0258	L-Isoleucine	Amino acids and derivatives	Amino acids and derivatives	1.96721e+07	2.62971e+07	2.0246e+07	6.44818e+07	2.76973e+07	2.71795e+07	1.88931e+07	2.22149e+07	2.21168e+07	3.27201e+06	2.16939e+07	1.46192e+07	2.05607e+07	1.43049e+07	2.06359e+07	2.18923e+07	2.17961e+07	2.0774e+07	C00407	ko00280,ko00290,ko00460,ko00960,ko00966,ko00970,ko01100,ko01110,ko01210,ko01230,ko02010
mws0227	L-Leucine	Amino acids and derivatives	Amino acids and derivatives	5.14553e+07	4.60765e+07	1.77194e+07	6.25789e+07	4.676e+07	4.69609e+07	3.79463e+07	3.9659e+07	3.63602e+07	3.59253e+07	3.31435e+07	3.17118e+07	3.72032e+07	2.49709e+07	3.73931e+07	3.97091e+07	3.87284e+07	3.53997e+07	C00123	ko00280,ko00290,ko00966,ko00970,ko01100,ko01110,ko01210,ko01230,ko02010
pme0026	L-Lysine	Amino acids and derivatives	Amino acids and derivatives	1.11537e+07	1.1368e+07	1.07156e+07	1.17338e+07	1.13096e+07	1.24661e+07	9.169e+06	8.79728e+06	9.17902e+06	8.23791e+06	8.11052e+06	7.7293e+06	7.63497e+06	6.69425e+06	7.95874e+06	9.8316e+06	9.29404e+06	8.10537e+06	C00047	ko00300,ko00310,ko00470,ko00780,ko00960,ko00970,ko01100,ko01110,ko01210,ko01230,ko02010
mws0224	DL-Methionine	Amino acids and derivatives	Amino acids and derivatives	2.3224e+06	2.12074e+06	2.45878e+06	2.09616e+06	2.78776e+06	2.92678e+06	2.51003e+06	2.10646e+06	2.36594e+06	1.61727e+06	1.68458e+06	1.6584e+06	2.01332e+06	1.86675e+06	1.53925e+06	1.62729e+06	1.69431e+06	1.52346e+06	-	-
pme0006	L-Proline	Amino acids and derivatives	Amino acids and derivatives	2.96993e+07	3.29315e+07	3.40524e+07	3.17397e+07	3.87167e+07	3.77097e+07	4.02939e+07	3.45597e+07	3.62437e+07	4.1287e+07	4.67897e+07	4.23704e+07	3.78702e+07	4.93898e+07	3.52298e+07	3.11449e+07	2.81991e+07	2.87638e+07	C00148	ko00330,ko00332,ko00470,ko00970,ko01100,ko01110,ko01230,ko02010
MWSmce607	DL-Threonine	Amino acids and derivatives	Amino acids and derivatives	384066	434024	445033	328635	385709	338252	300016	258240	294609	265713	240908	265766	226687	270122	244516	327081	249175	265295	-	-
